# Supplementary material for: Proteomic Profiling Identifies Candidate Diagnostic Biomarkers of Hydrosalpinx in Endometrial Fluid: A Pilot Study
Source: Int J Mol Sci. 2024 Jan 12;25(2):968. doi: 10.3390/ijms25020968 (PMC10816103; doi:10.3390/ijms25020968)
Supplement: Supplementary file 1 [file ijms-25-00968-s001.zip]

Archive with 6 entries (6 files):
- Table S1 - SWATH Full.xlsx
- Table S2.pdf
- Table S3 - CystvsPre gProfiler.xlsx
- Table S4.pdf
- Table S5.pdf
- Table S6 - PrevsPost gProfiler.xlsx
