# Supplementary material for: Proteomic Profiling Identifies Candidate Diagnostic Biomarkers of Hydrosalpinx in Endometrial Fluid: A Pilot Study
Source: Int J Mol Sci. 2024 Jan 12;25(2):968. doi: 10.3390/ijms25020968 (PMC10816103; doi:10.3390/ijms25020968)
Supplement: Supplementary file 1 [file ijms-25-00968-s001.zip › Table S1 - SWATH Full.xlsx]

## Sheet: AREA NORMALIZADA Sum It
Row	Index	Peak Name	Group	IVIB_201204_1	IVIB_201204_2	IVIB_201204_3	IVIB_201204_4	IVIB_201204_5	IVIB_201204_6	IVIB_201204_8	IVIB_201204_9	IVIB_201204_10	IVIB_201204_11	IVIB_201204_12	IVIB_201204_14	IVIB_201204_14A	IVIB_201204_14B	IVIB_201204_14C	IVIB_201204_15	IVIB_201204_16	IVIB_201204_17	IVIB_201204_18	IVIB_201204_19	IVIB_201204_20	IVIB_201204_21	IVIB_201204_22	IVIB_201204_23	IVIB_201204_74A	IVIB_201204_74B	IVIB_201204_74C
1	1	sp|P02768|ALBU_HUMAN	Serum albumin OS=Homo sapiens OX=9606 GN=ALB PE=1 SV=2	1.60981e+08	3.95321e+08	9.62626e+08	6.15523e+08	5.94864e+08	3.44707e+08	3.48301e+08	4.38118e+08	1.196e+09	5.29468e+08	5.46794e+08	3.29539e+08	5.30685e+08	5.46404e+08	7.24797e+08	1.94444e+08	3.55039e+08	4.33788e+08	7.11908e+08	3.33997e+08	3.90698e+08	4.20988e+08	4.50657e+08	2.75641e+08	9.23049e+07	1.33264e+09	7.08214e+08
2	2	sp|P04114|APOB_HUMAN	Apolipoprotein B-100 OS=Homo sapiens OX=9606 GN=APOB PE=1 SV=2	2.41534e+06	4.08679e+06	1.84929e+06	4.1512e+06	4.45899e+06	3.72198e+06	1.67358e+06	2.33051e+06	806509	4.26664e+06	3.67808e+06	4.30507e+06	6.01371e+06	4.9812e+06	2.51263e+06	940809	1.29364e+06	1.36587e+06	1.03438e+06	2.92e+06	5.24561e+06	2.70739e+06	2.82575e+06	3.60794e+06	1.95414e+06	640128	5.73801e+06
3	3	sp|P01024|CO3_HUMAN	Complement C3 OS=Homo sapiens OX=9606 GN=C3 PE=1 SV=2	5.7617e+06	1.00607e+07	7.04776e+07	1.33332e+07	1.76232e+07	1.25159e+07	8.83985e+06	1.05934e+07	3.27967e+07	2.45362e+07	2.12481e+07	1.16062e+07	1.66149e+07	1.83823e+07	2.93971e+07	7.11063e+06	1.04706e+07	3.80572e+07	4.5983e+07	1.25815e+07	1.61594e+07	1.3337e+07	1.3516e+07	1.57805e+07	7.84747e+06	4.97309e+07	3.41258e+07
4	4	sp|P35579|MYH9_HUMAN	Myosin-9 OS=Homo sapiens OX=9606 GN=MYH9 PE=1 SV=4	3.39502e+06	4.18554e+06	1.40803e+06	931142	2.22882e+06	8.96432e+06	5.03272e+06	3.24334e+06	700362	5.39748e+06	6.05895e+06	3.60782e+06	2.34014e+06	2.72251e+06	2.27182e+06	9.02859e+06	5.22002e+06	4.97569e+06	5.25291e+06	5.91117e+06	3.69264e+06	6.34139e+06	3.58151e+06	7.55242e+06	1.80119e+06	1.05475e+06	2.55396e+06
5	5	sp|P02787|TRFE_HUMAN	Serotransferrin OS=Homo sapiens OX=9606 GN=TF PE=1 SV=3	1.3214e+07	2.86591e+07	6.85624e+07	4.77184e+07	3.17025e+07	3.25757e+07	2.92792e+07	2.3553e+07	9.3569e+07	4.46098e+07	5.42548e+07	2.79903e+07	5.65612e+07	5.57461e+07	8.11922e+07	1.50101e+07	2.58385e+07	2.96248e+07	6.16559e+07	2.83341e+07	2.27216e+07	3.01128e+07	3.25246e+07	3.55047e+07	7.49343e+06	1.29831e+08	9.07384e+07
6	6	sp|P01023|A2MG_HUMAN	Alpha-2-macroglobulin OS=Homo sapiens OX=9606 GN=A2M PE=1 SV=3	5.41899e+06	1.12836e+07	2.25635e+06	4.15568e+06	1.12077e+07	1.09499e+07	9.62937e+06	9.00787e+06	1.9069e+06	8.7606e+06	6.75914e+06	8.36098e+06	1.03854e+07	1.06899e+07	9.76512e+06	1.77895e+06	3.42778e+06	4.48201e+06	3.31871e+06	8.83931e+06	1.12269e+07	1.66996e+07	1.32149e+07	1.65518e+07	1.49988e+07	1.76881e+06	2.40261e+07
7	7	sp|Q9HC84|MUC5B_HUMAN	Mucin-5B OS=Homo sapiens OX=9606 GN=MUC5B PE=1 SV=3	1.29783e+06	1.50906e+06	1.90347e+06	1.36489e+06	1.44786e+07	1.20399e+06	549693	4.93867e+07	2.09156e+06	2.69914e+07	1.60274e+07	958387	2.35974e+06	1.79479e+07	2.14164e+07	918160	852167	4.72771e+07	1.78667e+06	1.96169e+06	6.12706e+06	4.30665e+06	1.64528e+06	5.16236e+06	5.52693e+06	1.09882e+06	6.74716e+06
8	8	sp|P0C0L4|CO4A_HUMAN	Complement C4-A OS=Homo sapiens OX=9606 GN=C4A PE=1 SV=2	216630	607103	1.79913e+06	531106	337715	385406	297644	242198	378196	559221	525090	357941	398939	423170	459722	132223	205132	301499	963979	415034	270343	381680	435648	899589	641569	3.0219e+06	2.11896e+06
9	9	sp|P02549|SPTA1_HUMAN	Spectrin alpha chain, erythrocytic 1 OS=Homo sapiens OX=9606 GN=SPTA1 PE=1 SV=5	3.63537e+06	3.95796e+06	647451	2.52686e+06	2.36852e+06	3.18483e+06	3.17868e+06	2.23995e+06	1.41962e+06	1.06951e+06	870103	2.08561e+06	2.34984e+06	1.70885e+06	1.3222e+06	1.37534e+06	1.22685e+06	807455	849985	1.93982e+06	2.29901e+06	2.94636e+06	2.22692e+06	2.99384e+06	5.23932e+06	816919	1.30242e+06
10	10	sp|P11277|SPTB1_HUMAN	Spectrin beta chain, erythrocytic OS=Homo sapiens OX=9606 GN=SPTB PE=1 SV=5	3.95821e+06	4.81919e+06	550300	1.7337e+06	2.10467e+06	2.65176e+06	2.54847e+06	1.68285e+06	582951	1.09676e+06	1.056e+06	1.98579e+06	2.31552e+06	1.60754e+06	1.23527e+06	1.04854e+06	882995	639800	990685	1.63918e+06	2.14544e+06	2.50957e+06	1.69449e+06	3.2022e+06	4.04247e+06	587421	1.15589e+06
11	11	sp|P02751|FINC_HUMAN	Fibronectin OS=Homo sapiens OX=9606 GN=FN1 PE=1 SV=5	4.38181e+06	3.79814e+06	2.03974e+06	4.00618e+06	3.2159e+06	5.99372e+06	1.57779e+06	2.40449e+06	1.17434e+06	3.02689e+06	2.25818e+06	2.73461e+06	3.09598e+06	3.57236e+06	1.30131e+06	1.10618e+06	958379	1.3483e+06	1.02474e+06	3.65139e+06	3.4033e+06	2.75798e+06	2.88162e+06	2.76777e+06	3.19632e+06	3.77077e+06	8.62457e+06
12	12	sp|P21333|FLNA_HUMAN	Filamin-A OS=Homo sapiens OX=9606 GN=FLNA PE=1 SV=4	2.86694e+06	1.63504e+06	1.04121e+06	719860	1.81164e+06	6.49856e+06	1.27321e+06	1.9744e+06	529695	1.91166e+06	3.11186e+06	2.38317e+06	1.54615e+06	1.77722e+06	1.46308e+06	1.91081e+06	1.76752e+06	1.81984e+06	1.54794e+06	3.81828e+06	2.86579e+06	1.26264e+06	2.11431e+06	1.79824e+06	1.69764e+06	657183	1.54717e+06
13	13	sp|P00450|CERU_HUMAN	Ceruloplasmin OS=Homo sapiens OX=9606 GN=CP PE=1 SV=1	2.61711e+06	6.86424e+06	1.32189e+07	6.67355e+06	6.95575e+06	3.71692e+06	3.91604e+06	6.84626e+06	5.19743e+06	7.09744e+06	9.01151e+06	3.17202e+06	9.46712e+06	8.01533e+06	1.22839e+07	1.54779e+06	2.24734e+06	1.15456e+07	1.87188e+07	6.19786e+06	7.11296e+06	4.73741e+06	5.07055e+06	9.62071e+06	4.82816e+06	6.70197e+06	1.42015e+07
14	14	sp|P68871|HBB_HUMAN	Hemoglobin subunit beta OS=Homo sapiens OX=9606 GN=HBB PE=1 SV=2	6.72454e+08	2.55768e+08	1.6481e+07	4.33048e+08	3.03333e+08	3.83055e+08	4.35156e+08	3.53396e+08	1.41985e+08	1.72251e+08	2.58983e+08	5.33715e+08	4.9515e+08	4.55833e+08	2.31212e+08	6.38881e+07	1.29112e+08	2.92893e+07	3.78458e+07	4.76909e+08	4.53118e+08	5.85282e+08	4.42683e+08	5.23475e+08	1.0042e+09	1.19058e+07	2.23992e+08
15	15	sp|P08603|CFAH_HUMAN	Complement factor H OS=Homo sapiens OX=9606 GN=CFH PE=1 SV=4	1.94246e+06	2.81987e+06	5.45887e+06	2.9987e+06	3.70133e+06	2.30436e+06	3.39879e+06	2.64283e+06	1.46074e+06	4.0887e+06	3.7137e+06	2.31786e+06	3.58151e+06	3.74172e+06	3.82696e+06	1.47039e+06	1.05403e+06	3.22393e+06	2.35768e+06	2.28955e+06	2.05729e+06	2.71778e+06	2.69033e+06	3.22702e+06	2.44891e+06	1.68847e+06	5.72767e+06
16	16	sp|P69905|HBA_HUMAN	Hemoglobin subunit alpha OS=Homo sapiens OX=9606 GN=HBA1 PE=1 SV=2	6.82196e+08	7.69236e+08	3.31532e+07	4.06095e+08	5.08648e+08	3.14747e+08	4.26492e+08	3.74246e+08	9.38929e+07	2.36181e+08	2.21963e+08	4.97402e+08	2.84889e+08	2.81859e+08	1.70351e+08	6.42972e+07	1.00936e+08	7.24633e+07	5.30017e+07	3.99926e+08	5.87906e+08	5.54237e+08	3.94847e+08	6.66764e+08	3.04415e+08	9.50236e+06	1.69212e+08
17	17	sp|P02671|FIBA_HUMAN	Fibrinogen alpha chain OS=Homo sapiens OX=9606 GN=FGA PE=1 SV=2	2.27709e+07	5.44923e+06	1.1901e+06	3.34125e+06	3.47286e+06	1.18282e+07	2.65474e+06	6.06185e+06	463565	7.6666e+06	7.99208e+06	3.23324e+06	5.20444e+06	5.82894e+06	4.76645e+06	1.42365e+06	1.46525e+06	1.63868e+06	2.03368e+06	4.36741e+06	9.92173e+06	4.77205e+06	3.69609e+06	5.13749e+06	9.69674e+06	610080	8.60032e+06
18	18	sp|P02675|FIBB_HUMAN	Fibrinogen beta chain OS=Homo sapiens OX=9606 GN=FGB PE=1 SV=2	3.78239e+07	1.084e+07	4.40874e+06	1.69285e+07	7.92083e+06	2.02596e+07	2.94409e+06	7.79785e+06	916189	7.66846e+06	9.39924e+06	6.60099e+06	1.3803e+07	1.28209e+07	8.65881e+06	2.60057e+06	2.05003e+06	2.73045e+06	3.08745e+06	8.11426e+06	2.7504e+07	7.59762e+06	5.77878e+06	2.61781e+07	2.20551e+07	1.36194e+06	3.10592e+07
19	19	sp|P02788|TRFL_HUMAN	Lactotransferrin OS=Homo sapiens OX=9606 GN=LTF PE=1 SV=6	1.49246e+06	1.16708e+06	724324	1.94502e+06	6.53661e+06	1.41555e+06	1.14886e+06	3.10562e+07	943310	1.5492e+07	4.29308e+06	1.15682e+06	1.22501e+07	1.40206e+07	1.54002e+07	954815	1.06908e+06	5.83221e+07	3.08625e+06	2.19214e+06	7.65239e+06	4.47899e+06	2.12168e+06	4.97032e+06	2.95893e+06	1.31988e+06	9.59236e+06
20	20	sp|P01009|A1AT_HUMAN	Alpha-1-antitrypsin OS=Homo sapiens OX=9606 GN=SERPINA1 PE=1 SV=3	9.71316e+06	2.23389e+07	5.30507e+07	3.56237e+07	3.51303e+07	2.04776e+07	2.4904e+07	3.19576e+07	8.87859e+07	3.33627e+07	5.25753e+07	1.70282e+07	5.13493e+07	4.80927e+07	1.00316e+08	1.00578e+07	1.62903e+07	2.65021e+07	3.48416e+07	1.822e+07	3.19105e+07	2.14002e+07	2.30348e+07	3.13134e+07	7.6885e+07	1.16246e+08	8.87903e+07
21	21	sp|P04264|K2C1_HUMAN	Keratin, type II cytoskeletal 1 OS=Homo sapiens OX=9606 GN=KRT1 PE=1 SV=6	4.49221e+06	2.7873e+06	7.96571e+06	4.1532e+06	5.02595e+06	1.24714e+07	2.26699e+07	9.98586e+06	3.03663e+06	7.81407e+06	3.13361e+06	4.04344e+06	1.5808e+06	2.89138e+06	5.09522e+06	7.19691e+06	6.06867e+06	3.42949e+07	1.77415e+07	3.50113e+06	3.86726e+06	5.73982e+06	4.38865e+06	2.33184e+06	1.1312e+07	4.25458e+06	4.25407e+06
22	22	sp|P02647|APOA1_HUMAN	Apolipoprotein A-I OS=Homo sapiens OX=9606 GN=APOA1 PE=1 SV=1	1.65711e+07	3.65394e+07	9.44034e+06	1.39364e+07	4.60782e+07	4.10361e+07	2.38269e+07	4.78277e+07	6.49326e+06	6.19695e+07	5.05378e+07	2.56859e+07	3.05592e+07	3.06543e+07	5.06038e+07	6.14429e+06	9.33223e+06	1.84928e+07	2.58588e+07	2.86691e+07	5.69603e+07	3.1825e+07	3.55091e+07	3.45694e+07	8.65927e+07	3.60552e+06	7.94088e+07
23	23	sp|P0DOX5|IGG1_HUMAN	Immunoglobulin gamma-1 heavy chain OS=Homo sapiens OX=9606 PE=1 SV=2	8.79662e+06	1.55595e+07	2.59883e+07	3.00606e+07	2.16911e+07	2.44059e+07	1.60419e+07	1.63169e+07	1.80062e+07	2.1378e+07	1.9776e+07	2.13625e+07	1.41555e+07	1.76098e+07	2.79917e+07	9.60824e+06	1.6784e+07	2.92469e+07	4.86287e+07	2.19686e+07	1.13319e+07	2.21595e+07	2.39232e+07	2.52559e+07	6.16242e+06	3.38189e+07	6.22161e+07
24	24	sp|P08670|VIME_HUMAN	Vimentin OS=Homo sapiens OX=9606 GN=VIM PE=1 SV=4	7.44316e+06	1.36923e+06	763464	1.95623e+06	4.36836e+06	4.42944e+07	8.72193e+06	8.84171e+06	1.12332e+06	1.05418e+07	1.15802e+07	2.04047e+07	4.25575e+06	6.60792e+06	3.25647e+06	1.95591e+07	1.00977e+07	2.79458e+06	1.27379e+07	1.73125e+07	1.65107e+06	1.24295e+06	1.03021e+07	2.11405e+06	9.14859e+06	1.23858e+06	4.45836e+06
25	25	sp|P16157|ANK1_HUMAN	Ankyrin-1 OS=Homo sapiens OX=9606 GN=ANK1 PE=1 SV=3	4.03199e+06	5.11202e+06	491126	2.78736e+06	2.37981e+06	3.26691e+06	2.02965e+06	1.98331e+06	642671	1.102e+06	1.15404e+06	2.40334e+06	3.11525e+06	1.88062e+06	1.01385e+06	960239	928414	627199	602268	2.14468e+06	3.05183e+06	2.45602e+06	1.96314e+06	3.17522e+06	2.42624e+06	698344	1.25151e+06
26	26	sp|Q12889|OVGP1_HUMAN	Oviduct-specific glycoprotein OS=Homo sapiens OX=9606 GN=OVGP1 PE=2 SV=1	6.60647e+06	4.09328e+06	1.34497e+08	1.11772e+07	3.66753e+06	1.30389e+06	5.409e+06	1.39166e+06	2.66523e+07	1.57408e+06	1.46129e+06	5.56665e+06	3.27542e+06	1.04706e+06	1.07879e+06	3.31143e+08	4.86204e+08	4.75986e+06	2.60678e+07	902315	2.36823e+06	4.65587e+06	6.77474e+06	6.8701e+06	6.02874e+06	4.08726e+07	1.96594e+06
27	27	sp|P14618|KPYM_HUMAN	Pyruvate kinase PKM OS=Homo sapiens OX=9606 GN=PKM PE=1 SV=4	2.77859e+06	2.22652e+06	5.74673e+06	3.22303e+06	4.11115e+06	7.5605e+06	1.65314e+07	6.95092e+06	2.08294e+06	1.13566e+07	1.32431e+07	5.9965e+06	6.26187e+06	7.89572e+06	5.07766e+06	1.70599e+07	1.55854e+07	6.47975e+06	1.11507e+07	6.12285e+06	2.69049e+06	2.62226e+06	1.07266e+07	3.16877e+06	2.6889e+06	1.22465e+06	4.44445e+06
28	28	sp|P06396|GELS_HUMAN	Gelsolin OS=Homo sapiens OX=9606 GN=GSN PE=1 SV=1	1.89499e+06	1.60445e+06	2.78015e+07	3.27121e+06	2.27136e+06	3.08926e+06	5.21362e+06	3.586e+06	3.45135e+06	5.5579e+06	4.45401e+06	2.2716e+06	2.60637e+06	2.64948e+06	3.7311e+06	1.08986e+07	1.51597e+07	5.41961e+06	1.00967e+07	3.36949e+06	2.01842e+06	1.68145e+06	2.9036e+06	1.58418e+06	1.29019e+06	3.32225e+06	2.92263e+06
29	29	sp|Q9Y6R7|FCGBP_HUMAN	IgGFc-binding protein OS=Homo sapiens OX=9606 GN=FCGBP PE=1 SV=3	502458	694993	2.78896e+06	872904	2.01761e+06	625048	967783	3.67972e+06	2.90038e+06	4.99278e+06	1.70329e+06	532523	896608	2.75516e+06	4.91089e+06	899422	815896	5.08653e+07	3.13831e+06	1.00816e+06	1.72436e+06	1.00303e+06	553239	3.44906e+06	1.58972e+06	2.95005e+06	3.49139e+06
30	30	sp|P07900|HS90A_HUMAN	Heat shock protein HSP 90-alpha OS=Homo sapiens OX=9606 GN=HSP90AA1 PE=1 SV=5	1.82539e+06	1.19289e+06	9.19125e+06	2.79903e+06	4.39483e+06	4.86301e+06	1.10685e+07	3.13756e+06	994760	7.69087e+06	5.97587e+06	6.39031e+06	3.53529e+06	3.82511e+06	1.62373e+06	2.05747e+07	1.08492e+07	2.60825e+06	8.19564e+06	4.22565e+06	1.47463e+06	4.84305e+06	5.99195e+06	990245	982234	1.69806e+06	2.40678e+06
31	31	sp|O43707|ACTN4_HUMAN	Alpha-actinin-4 OS=Homo sapiens OX=9606 GN=ACTN4 PE=1 SV=2	698150	533561	867720	625472	568654	2.44681e+06	1.17525e+06	1.19161e+06	1.01164e+06	1.69047e+06	1.90265e+06	1.0676e+06	910473	958740	1.25008e+06	3.2514e+06	2.77473e+06	1.30847e+06	1.57537e+06	1.86099e+06	612985	434406	1.39214e+06	392533	634079	978833	877341
32	32	sp|P00751|CFAB_HUMAN	Complement factor B OS=Homo sapiens OX=9606 GN=CFB PE=1 SV=2	1.3978e+06	2.4665e+06	8.15891e+06	4.16299e+06	3.93351e+06	2.03234e+06	2.14674e+06	2.03759e+06	2.9963e+06	4.98716e+06	5.44607e+06	2.20087e+06	3.73284e+06	3.59752e+06	7.47636e+06	1.5595e+06	2.14488e+06	5.43642e+06	7.67105e+06	2.31481e+06	2.16437e+06	3.53977e+06	3.23026e+06	2.75167e+06	1.74491e+06	3.70367e+06	5.83343e+06
33	33	sp|P02679|FIBG_HUMAN	Fibrinogen gamma chain OS=Homo sapiens OX=9606 GN=FGG PE=1 SV=3	2.74087e+07	5.82765e+06	3.13635e+06	1.2196e+07	6.89358e+06	1.39138e+07	2.54715e+06	6.67285e+06	730727	6.85125e+06	8.18647e+06	4.90073e+06	7.49127e+06	8.6694e+06	6.33267e+06	1.53272e+06	1.3177e+06	2.41084e+06	2.05837e+06	4.5672e+06	2.85914e+07	4.68334e+06	4.5312e+06	1.43651e+07	8.4317e+06	626276	1.85842e+07
34	34	sp|P01833|PIGR_HUMAN	Polymeric immunoglobulin receptor OS=Homo sapiens OX=9606 GN=PIGR PE=1 SV=4	1.1009e+06	3.1191e+06	1.87138e+06	516086	1.97929e+07	555083	1.02551e+06	3.64201e+07	1.32144e+06	4.34143e+07	1.57165e+07	2.48281e+06	2.23213e+06	1.28678e+07	2.46878e+07	1.9408e+06	2.49906e+06	1.14457e+08	3.56656e+07	5.85342e+06	5.88664e+06	4.29928e+06	1.58583e+06	3.25686e+06	2.57199e+06	1.46766e+06	4.57955e+06
35	35	sp|P05155|IC1_HUMAN	Plasma protease C1 inhibitor OS=Homo sapiens OX=9606 GN=SERPING1 PE=1 SV=2	3.21621e+06	5.59059e+06	6.8156e+07	7.18604e+06	4.36523e+06	2.29659e+06	3.18215e+06	3.2468e+06	6.70017e+07	4.82898e+06	6.60754e+06	2.04584e+06	3.88228e+06	4.04224e+06	5.59143e+06	5.1952e+06	9.07186e+06	6.1386e+06	3.69802e+07	4.58371e+06	3.08057e+06	3.96969e+06	4.68322e+06	2.22391e+06	5.87037e+06	5.37243e+07	4.60049e+06
36	36	sp|P02730|B3AT_HUMAN	Band 3 anion transport protein OS=Homo sapiens OX=9606 GN=SLC4A1 PE=1 SV=3	2.39896e+07	2.03715e+07	1.21283e+06	3.25852e+07	1.31325e+07	1.69497e+07	1.29145e+07	8.59746e+06	2.51555e+06	4.24062e+06	4.36725e+06	1.03499e+07	2.30993e+07	1.25898e+07	5.38124e+06	1.07203e+07	6.54414e+06	1.56391e+06	915187	9.84079e+06	1.81589e+07	1.5997e+07	8.97201e+06	1.74473e+07	3.3238e+07	752929	6.46787e+06
37	37	sp|P04040|CATA_HUMAN	Catalase OS=Homo sapiens OX=9606 GN=CAT PE=1 SV=3	6.33134e+06	9.02231e+06	1.09931e+06	1.4032e+07	3.994e+06	3.28878e+06	5.50036e+06	3.46891e+06	1.04483e+06	1.88633e+06	2.18532e+06	5.63434e+06	5.91284e+06	4.96962e+06	2.52044e+06	1.8185e+06	2.11485e+06	2.28621e+06	1.5983e+06	4.54522e+06	4.1678e+06	6.55668e+06	5.03448e+06	8.75677e+06	3.00613e+06	1.46346e+06	2.57138e+06
38	38	sp|P14625|ENPL_HUMAN	Endoplasmin OS=Homo sapiens OX=9606 GN=HSP90B1 PE=1 SV=1	3.0767e+06	1.01671e+06	1.4791e+06	1.1239e+06	1.98044e+06	8.19672e+06	4.45012e+06	2.90572e+06	818254	5.05811e+06	6.51898e+06	5.85744e+06	1.9644e+06	2.62767e+06	1.35921e+06	1.84866e+07	1.00017e+07	2.19191e+06	4.69966e+06	4.53161e+06	1.67212e+06	880981	5.17584e+06	1.15335e+06	2.6878e+06	879818	1.77706e+06
39	39	sp|P02774|VTDB_HUMAN	Vitamin D-binding protein OS=Homo sapiens OX=9606 GN=GC PE=1 SV=2	2.36721e+06	3.97785e+06	1.32911e+07	7.14926e+06	7.22349e+06	3.51783e+06	5.76683e+06	5.25073e+06	1.05488e+07	7.13116e+06	7.07461e+06	3.48056e+06	6.33549e+06	6.65664e+06	1.06433e+07	2.32708e+06	3.81885e+06	6.14582e+06	1.01409e+07	3.88629e+06	6.95766e+06	6.67467e+06	4.45795e+06	5.49025e+06	6.91548e+06	1.06648e+07	9.68398e+06
40	40	sp|P00738|HPT_HUMAN	Haptoglobin OS=Homo sapiens OX=9606 GN=HP PE=1 SV=1	2.06808e+06	3.55498e+06	373464	2.51389e+06	3.7155e+06	3.6032e+06	1.76435e+06	2.11667e+06	893282	4.98562e+06	6.0489e+06	1.62554e+06	3.42653e+06	3.58045e+06	1.1395e+07	315502	501489	2.02867e+06	1.24175e+06	1.18892e+06	2.05344e+06	3.305e+06	2.45968e+06	4.49874e+06	5.71066e+06	392857	8.14827e+06
41	41	sp|P13645|K1C10_HUMAN	Keratin, type I cytoskeletal 10 OS=Homo sapiens OX=9606 GN=KRT10 PE=1 SV=6	2.26423e+06	1.29444e+06	2.40253e+06	1.86838e+06	1.80022e+06	2.17205e+06	6.21648e+06	3.6038e+06	1.49935e+06	2.18154e+06	1.22097e+06	1.16559e+06	883190	1.47155e+06	1.36342e+06	2.36658e+06	2.14407e+06	1.03385e+07	5.783e+06	993159	1.36547e+06	1.69672e+06	1.57255e+06	865575	3.79198e+06	862842	1.49819e+06
42	42	sp|Q00610|CLH1_HUMAN	Clathrin heavy chain 1 OS=Homo sapiens OX=9606 GN=CLTC PE=1 SV=5	2.49359e+06	1.18435e+06	1.25152e+06	898684	1.39406e+06	5.54316e+06	3.37129e+06	3.01831e+06	784292	4.27863e+06	5.07385e+06	3.13202e+06	1.4694e+06	1.59696e+06	1.04784e+06	9.45134e+06	4.47688e+06	2.15882e+06	2.86641e+06	4.26477e+06	1.27534e+06	1.25952e+06	3.17762e+06	1.13752e+06	1.6725e+06	2.72691e+06	1.2217e+06
43	43	sp|P00747|PLMN_HUMAN	Plasminogen OS=Homo sapiens OX=9606 GN=PLG PE=1 SV=2	2.71768e+06	3.26576e+06	1.30684e+06	1.00878e+06	2.58417e+06	3.5966e+06	1.65729e+06	1.80064e+06	1.10868e+06	3.32354e+06	3.66767e+06	2.29082e+06	2.64943e+06	2.29022e+06	4.84209e+06	979947	907098	1.67845e+06	2.89522e+06	2.58488e+06	3.22855e+06	2.59996e+06	1.91045e+06	3.23629e+06	1.94414e+06	1.59235e+06	5.68391e+06
44	44	sp|P68371|TBB4B_HUMAN	Tubulin beta-4B chain OS=Homo sapiens OX=9606 GN=TUBB4B PE=1 SV=1	300214	158483	387295	258925	555632	695774	2.65802e+06	425502	237518	703547	614867	376874	1.52082e+06	621373	441524	5.21179e+06	3.21367e+06	329865	3.92586e+06	767728	286221	211787	1.58138e+06	138602	226987	223130	391633
45	45	sp|Q86WI1|PKHL1_HUMAN	Fibrocystin-L OS=Homo sapiens OX=9606 GN=PKHD1L1 PE=2 SV=2	1.0017e+06	1.05037e+06	3.45094e+06	825377	729944	572241	827185	1.01371e+06	3.52954e+06	657619	550386	611469	849844	667649	636715	3.28377e+06	4.02175e+06	937723	3.42012e+06	858893	594805	648800	609118	672178	1.20793e+06	3.01779e+06	654230
46	46	sp|P04406|G3P_HUMAN	Glyceraldehyde-3-phosphate dehydrogenase OS=Homo sapiens OX=9606 GN=GAPDH PE=1 SV=3	4.25537e+06	4.52058e+06	5.71705e+06	3.87687e+06	4.89593e+06	1.02665e+07	2.88833e+07	8.26602e+06	2.09924e+06	1.41319e+07	1.6041e+07	9.84492e+06	1.10348e+07	9.11428e+06	7.43534e+06	2.4586e+07	2.45508e+07	9.27271e+06	1.82081e+07	1.46985e+07	5.39416e+06	3.38818e+06	1.32994e+07	5.84972e+06	1.9726e+06	1.60574e+06	7.40479e+06
47	47	sp|P02790|HEMO_HUMAN	Hemopexin OS=Homo sapiens OX=9606 GN=HPX PE=1 SV=2	4.40898e+06	9.75017e+06	1.00047e+07	4.69984e+06	1.20285e+07	8.25241e+06	7.62209e+06	7.21443e+06	1.51991e+07	1.31034e+07	1.41857e+07	9.92597e+06	9.62371e+06	9.88844e+06	2.94803e+07	4.23963e+06	6.86391e+06	9.89636e+06	1.56442e+07	8.91749e+06	8.77605e+06	8.00665e+06	7.71875e+06	9.8968e+06	1.39506e+07	1.51381e+07	2.65866e+07
48	48	sp|Q9Y490|TLN1_HUMAN	Talin-1 OS=Homo sapiens OX=9606 GN=TLN1 PE=1 SV=3	2.88139e+06	977661	516216	1.12394e+06	1.52784e+06	2.27714e+06	991536	1.81231e+06	616695	1.82484e+06	2.51188e+06	2.2335e+06	1.24786e+06	1.3244e+06	1.40509e+06	2.52514e+06	1.48994e+06	1.23143e+06	2.3613e+06	2.24836e+06	3.76843e+06	1.4807e+06	2.06826e+06	1.36734e+06	1.85273e+06	591013	1.17672e+06
49	49	sp|P01011|AACT_HUMAN	Alpha-1-antichymotrypsin OS=Homo sapiens OX=9606 GN=SERPINA3 PE=1 SV=2	3.59302e+06	6.48472e+06	4.04052e+07	6.45143e+06	9.25552e+06	7.37092e+06	6.94441e+06	1.27682e+07	1.53793e+07	1.26052e+07	9.7837e+06	5.97634e+06	5.9735e+06	6.85602e+06	1.71951e+07	9.8745e+06	1.39363e+07	3.13302e+07	2.18149e+07	5.22596e+06	8.31474e+06	5.35156e+06	6.37249e+06	4.67931e+06	1.10115e+07	1.55114e+07	1.2939e+07
50	50	sp|P10909|CLUS_HUMAN	Clusterin OS=Homo sapiens OX=9606 GN=CLU PE=1 SV=1	1.70369e+06	2.2921e+06	9.19773e+07	1.26487e+07	2.35913e+06	1.53666e+06	6.12326e+06	2.95456e+06	5.41225e+07	2.54694e+06	3.4331e+06	1.39235e+06	2.77189e+06	2.33865e+06	2.872e+06	3.46726e+07	5.03174e+07	4.67594e+06	2.91585e+07	1.83642e+06	1.81548e+06	1.67667e+06	3.11406e+06	1.66505e+06	2.61061e+06	2.10717e+07	1.73004e+06
51	51	sp|Q14624|ITIH4_HUMAN	Inter-alpha-trypsin inhibitor heavy chain H4 OS=Homo sapiens OX=9606 GN=ITIH4 PE=1 SV=4	2.43863e+06	6.20831e+06	1.45765e+06	4.16472e+06	2.80369e+06	2.3584e+06	2.04796e+06	2.5814e+06	716036	3.19129e+06	3.62119e+06	2.96447e+06	4.21473e+06	3.16758e+06	3.82446e+06	965411	1.34584e+06	1.52667e+06	1.53977e+06	2.31771e+06	3.6815e+06	2.31819e+06	3.07242e+06	3.60452e+06	4.75414e+06	1.34047e+06	4.25789e+06
52	52	sp|P35908|K22E_HUMAN	Keratin, type II cytoskeletal 2 epidermal OS=Homo sapiens OX=9606 GN=KRT2 PE=1 SV=2	1.3204e+06	603362	1.83839e+06	1.05996e+06	1.29249e+06	1.36807e+06	4.61433e+06	2.30295e+06	715944	1.4381e+06	1.1074e+06	774595	420703	872551	767405	1.87185e+06	1.68609e+06	7.97026e+06	4.47066e+06	525440	1.02505e+06	1.10394e+06	1.21856e+06	841555	2.58301e+06	512524	919754
53	53	sp|P13646|K1C13_HUMAN	Keratin, type I cytoskeletal 13 OS=Homo sapiens OX=9606 GN=KRT13 PE=1 SV=4	837044	858218	659066	655086	3.07196e+06	4.4777e+06	387861	1.69989e+07	639756	4.35493e+06	1.30994e+06	2.14579e+06	1.74515e+06	3.31198e+06	2.0757e+07	699356	580920	2.75207e+07	1.46763e+06	4.18192e+06	2.08102e+06	4.90389e+06	746940	653597	960693	449836	4.88728e+06
54	54	sp|P26038|MOES_HUMAN	Moesin OS=Homo sapiens OX=9606 GN=MSN PE=1 SV=3	872179	536135	885023	563983	1.35275e+06	911891	673381	882424	272322	950665	1.46021e+06	1.28873e+06	495763	600722	481234	2.53926e+06	1.94849e+06	1.03952e+06	1.57344e+06	934148	1.25071e+06	614887	1.20914e+06	784792	840338	443908	471601
55	55	sp|P11142|HSP7C_HUMAN	Heat shock cognate 71 kDa protein OS=Homo sapiens OX=9606 GN=HSPA8 PE=1 SV=1	2.29658e+06	1.53068e+06	3.0374e+06	1.15077e+06	1.98362e+06	6.36783e+06	4.93571e+06	3.28929e+06	1.19608e+06	5.28365e+06	6.08363e+06	4.49904e+06	2.48593e+06	2.09361e+06	1.64416e+06	9.34452e+06	6.46324e+06	2.07568e+06	5.01383e+06	4.92864e+06	1.82489e+06	1.20595e+06	4.70916e+06	1.50934e+06	1.47815e+06	844895	1.37633e+06
56	56	sp|P07355|ANXA2_HUMAN	Annexin A2 OS=Homo sapiens OX=9606 GN=ANXA2 PE=1 SV=2	5.21767e+06	838362	3.27241e+06	1.79559e+06	2.64967e+06	7.08217e+06	7.73465e+06	4.99919e+06	937871	9.74787e+06	6.50539e+06	3.0258e+06	2.91432e+06	3.50927e+06	3.81318e+06	2.6661e+07	1.10114e+07	5.231e+06	1.03886e+07	1.20694e+07	2.19864e+06	1.61436e+06	6.61529e+06	1.12276e+06	1.20728e+06	1.66745e+06	3.08607e+06
57	57	sp|P06733|ENOA_HUMAN	Alpha-enolase OS=Homo sapiens OX=9606 GN=ENO1 PE=1 SV=2	2.68148e+06	1.82759e+06	2.45745e+06	2.49747e+06	3.8097e+06	5.1583e+06	1.25362e+07	6.70915e+06	1.76473e+06	1.20301e+07	1.26625e+07	5.79692e+06	5.33574e+06	5.13285e+06	3.40551e+06	1.08682e+07	1.17468e+07	5.99731e+06	1.00533e+07	8.52125e+06	2.98358e+06	2.25733e+06	9.57843e+06	3.53597e+06	1.55227e+06	2.12028e+06	3.94857e+06
58	58	sp|P01008|ANT3_HUMAN	Antithrombin-III OS=Homo sapiens OX=9606 GN=SERPINC1 PE=1 SV=1	1.55972e+06	2.5181e+06	5.41029e+06	4.00091e+06	4.41418e+06	2.99685e+06	2.00609e+06	3.30733e+06	8.91472e+06	5.72758e+06	5.86803e+06	3.34946e+06	5.44382e+06	4.84858e+06	8.21984e+06	1.98431e+06	3.09883e+06	3.03621e+06	5.72168e+06	3.11415e+06	3.80431e+06	2.88057e+06	3.19282e+06	2.0145e+06	3.59826e+06	8.28254e+06	7.90742e+06
59	59	sp|Q71U36|TBA1A_HUMAN	Tubulin alpha-1A chain OS=Homo sapiens OX=9606 GN=TUBA1A PE=1 SV=1	2.70023e+06	892366	3.06078e+06	1.75208e+06	2.53621e+06	1.19917e+07	1.41026e+07	4.08416e+06	1.74027e+06	7.62967e+06	1.03489e+07	7.79039e+06	8.42816e+06	3.84308e+06	1.92731e+06	2.39324e+07	1.48615e+07	2.80461e+06	2.13342e+07	7.46756e+06	2.28764e+06	1.01587e+06	8.63362e+06	1.1024e+06	989268	1.97277e+06	1.96031e+06
60	60	sp|P04003|C4BPA_HUMAN	C4b-binding protein alpha chain OS=Homo sapiens OX=9606 GN=C4BPA PE=1 SV=2	1.38775e+06	2.70454e+06	1.14957e+06	1.70602e+06	2.12536e+06	1.77929e+06	891649	1.11626e+06	471533	2.836e+06	1.88575e+06	1.33864e+06	1.69045e+06	1.99842e+06	1.80696e+06	480661	545393	3.10137e+06	7.4222e+06	2.07559e+06	1.33359e+06	1.39238e+06	1.4073e+06	1.24045e+06	675584	431718	2.22538e+06
61	61	sp|P11021|BIP_HUMAN	Endoplasmic reticulum chaperone BiP OS=Homo sapiens OX=9606 GN=HSPA5 PE=1 SV=2	1.95639e+06	1.45483e+06	1.00122e+06	588114	1.42006e+06	7.00914e+06	3.03641e+06	2.28913e+06	644680	3.6648e+06	4.65431e+06	4.40176e+06	1.97229e+06	2.1636e+06	1.35056e+06	1.58675e+07	8.04405e+06	1.77778e+06	4.70037e+06	4.26822e+06	1.29399e+06	809007	4.01381e+06	1.13519e+06	2.36058e+06	920403	1.52664e+06
62	62	sp|P01859|IGHG2_HUMAN	Immunoglobulin heavy constant gamma 2 OS=Homo sapiens OX=9606 GN=IGHG2 PE=1 SV=2	4.61827e+06	5.19908e+06	1.39091e+07	1.13352e+07	1.41612e+07	7.93894e+06	1.5875e+07	1.56708e+07	4.61381e+06	1.50595e+07	1.22368e+07	1.08026e+07	7.5327e+06	1.23978e+07	1.37829e+07	4.13587e+06	7.6483e+06	1.90513e+07	2.07509e+07	8.18574e+06	1.31585e+07	1.10653e+07	1.28751e+07	5.99039e+06	2.17556e+06	7.02352e+06	1.20857e+07
63	63	sp|P01042|KNG1_HUMAN	Kininogen-1 OS=Homo sapiens OX=9606 GN=KNG1 PE=1 SV=2	1.31933e+06	2.55908e+06	4.08862e+06	3.6596e+06	3.13609e+06	2.62895e+06	2.6535e+06	1.862e+06	3.09869e+06	3.43964e+06	3.41053e+06	1.92903e+06	5.19273e+06	4.09793e+06	5.30477e+06	1.28894e+06	1.7297e+06	2.43058e+06	4.42292e+06	2.40403e+06	2.90465e+06	2.82819e+06	2.63798e+06	3.40957e+06	4.70278e+06	3.62879e+06	8.48811e+06
64	64	sp|P55072|TERA_HUMAN	Transitional endoplasmic reticulum ATPase OS=Homo sapiens OX=9606 GN=VCP PE=1 SV=4	2.32209e+06	1.87647e+06	943283	1.25727e+06	1.31948e+06	4.02853e+06	4.48432e+06	2.03279e+06	787796	3.25691e+06	3.77224e+06	3.3994e+06	2.69768e+06	2.01328e+06	1.26508e+06	3.52673e+06	4.30122e+06	1.22324e+06	3.16017e+06	2.75556e+06	1.80978e+06	1.16957e+06	3.34744e+06	2.544e+06	1.1516e+06	1.28337e+06	1.9186e+06
65	65	sp|P01031|CO5_HUMAN	Complement C5 OS=Homo sapiens OX=9606 GN=C5 PE=1 SV=4	960884	1.29345e+06	1.28581e+06	1.13557e+06	1.63767e+06	1.06032e+06	1.21978e+06	1.32626e+06	503402	1.63731e+06	1.38949e+06	805951	1.13952e+06	975193	1.53222e+06	1.22638e+06	804059	1.18693e+06	900037	876262	1.75241e+06	1.11382e+06	740306	1.20607e+06	1.18791e+06	547032	1.91727e+06
66	66	sp|P08758|ANXA5_HUMAN	Annexin A5 OS=Homo sapiens OX=9606 GN=ANXA5 PE=1 SV=2	3.07401e+06	1.28178e+06	4.28166e+06	1.32704e+06	2.56449e+06	1.47122e+07	1.42008e+07	7.1705e+06	1.09441e+06	1.46942e+07	1.16972e+07	7.04106e+06	3.64606e+06	4.10523e+06	2.09497e+06	5.23057e+07	1.8562e+07	6.67127e+06	1.16182e+07	8.80279e+06	2.93776e+06	1.55906e+06	5.13692e+06	1.07791e+06	1.69917e+06	900197	2.45329e+06
67	67	sp|P19823|ITIH2_HUMAN	Inter-alpha-trypsin inhibitor heavy chain H2 OS=Homo sapiens OX=9606 GN=ITIH2 PE=1 SV=2	1.54126e+06	1.66538e+06	789335	1.01727e+06	2.02998e+06	1.96507e+06	1.37513e+06	1.34783e+06	465549	1.92452e+06	1.6383e+06	1.60232e+06	1.72664e+06	1.63437e+06	1.88284e+06	579510	713059	947711	1.10952e+06	1.89176e+06	1.66434e+06	1.6827e+06	1.36263e+06	1.38415e+06	1.53504e+06	436564	2.8285e+06
68	68	sp|P04075|ALDOA_HUMAN	Fructose-bisphosphate aldolase A OS=Homo sapiens OX=9606 GN=ALDOA PE=1 SV=2	1.88023e+06	1.58492e+06	2.90712e+06	1.88987e+06	3.39346e+06	3.66091e+06	6.8041e+06	5.04663e+06	1.29586e+06	6.07897e+06	6.3414e+06	2.63827e+06	3.69155e+06	2.78757e+06	2.76257e+06	4.00827e+06	5.99048e+06	3.22965e+06	4.82858e+06	5.57207e+06	2.40737e+06	3.10569e+06	5.93724e+06	3.20526e+06	1.68554e+06	1.1206e+06	2.61018e+06
69	69	sp|P19013|K2C4_HUMAN	Keratin, type II cytoskeletal 4 OS=Homo sapiens OX=9606 GN=KRT4 PE=1 SV=5	255521	440825	305002	466819	1.38426e+06	1.85531e+06	216180	4.01086e+06	330990	734016	611381	599958	563057	1.27434e+06	1.28207e+07	356128	368972	1.04066e+07	552951	597778	1.63627e+06	2.81603e+06	398683	248935	337547	470778	1.61882e+06
70	70	sp|P32119|PRDX2_HUMAN	Peroxiredoxin-2 OS=Homo sapiens OX=9606 GN=PRDX2 PE=1 SV=5	2.10253e+07	4.71327e+07	1.88249e+06	4.38894e+07	1.55747e+07	1.17501e+07	1.86873e+07	1.13656e+07	3.5841e+06	8.40686e+06	9.89896e+06	2.18494e+07	2.43826e+07	1.98699e+07	9.1827e+06	4.90494e+06	6.41601e+06	2.87342e+06	3.20689e+06	1.63298e+07	1.58148e+07	1.84901e+07	1.56641e+07	3.33047e+07	2.00397e+07	1.01038e+06	7.79201e+06
71	71	sp|P0DMV9|HS71B_HUMAN	Heat shock 70 kDa protein 1B OS=Homo sapiens OX=9606 GN=HSPA1B PE=1 SV=1	1.75145e+06	2.04042e+06	3.06151e+06	4.8859e+06	2.22621e+06	2.54354e+06	6.1152e+06	2.65903e+06	1.71797e+06	4.9807e+06	3.47534e+06	2.21559e+06	2.57917e+06	2.75212e+06	2.35677e+06	1.26033e+07	8.77731e+06	3.08682e+06	5.61115e+06	3.56145e+06	2.00111e+06	1.97537e+06	5.46269e+06	1.71635e+06	1.35083e+06	8.48799e+06	2.39204e+06
72	72	sp|P04083|ANXA1_HUMAN	Annexin A1 OS=Homo sapiens OX=9606 GN=ANXA1 PE=1 SV=2	1.76808e+06	974750	3.00676e+06	1.82991e+06	3.06943e+06	6.45564e+06	1.38441e+07	5.94898e+06	1.14106e+06	1.05618e+07	5.08476e+06	2.66971e+06	4.68254e+06	4.37878e+06	1.26147e+07	2.83183e+07	1.06178e+07	1.20387e+07	9.90661e+06	3.92852e+06	2.49859e+06	3.08902e+06	7.40628e+06	1.20371e+06	1.09454e+06	1.03147e+06	4.88884e+06
73	73	sp|P35527|K1C9_HUMAN	Keratin, type I cytoskeletal 9 OS=Homo sapiens OX=9606 GN=KRT9 PE=1 SV=3	1.30111e+06	984266	1.88425e+06	1.14688e+06	1.2175e+06	5.81694e+06	1.09553e+07	1.2396e+06	811391	2.63636e+06	1.75168e+06	1.49173e+06	732944	1.10096e+06	985200	2.67784e+06	1.95021e+06	1.08344e+07	7.05696e+06	1.64637e+06	1.35758e+06	1.26954e+06	1.96435e+06	654533	4.58639e+06	746557	1.38453e+06
74	74	sp|P20742|PZP_HUMAN	Pregnancy zone protein OS=Homo sapiens OX=9606 GN=PZP PE=1 SV=4	947535	881054	911102	559554	586495	1.31581e+06	1.56376e+06	795136	450776	1.10023e+06	1.47772e+06	457876	2.36616e+06	1.88812e+06	1.03165e+06	565915	303538	792017	1.32094e+06	857614	1.76294e+06	1.19166e+06	997226	2.97801e+06	3.27744e+06	665237	2.66138e+06
75	75	sp|P02538|K2C6A_HUMAN	Keratin, type II cytoskeletal 6A OS=Homo sapiens OX=9606 GN=KRT6A PE=1 SV=3	983800	1.17385e+06	551812	770980	2.88474e+06	4.73747e+06	1.63062e+06	1.12671e+07	472858	3.48224e+06	1.00671e+06	1.73108e+06	629517	2.49121e+06	1.17284e+07	1.02623e+06	1.19509e+06	1.65865e+07	2.00717e+06	5.11823e+06	2.09925e+06	3.73694e+06	927137	536394	954783	708275	4.70344e+06
76	76	sp|P60174|TPIS_HUMAN	Triosephosphate isomerase OS=Homo sapiens OX=9606 GN=TPI1 PE=1 SV=3	2.59701e+06	2.71488e+06	1.86341e+06	1.96372e+06	2.46455e+06	5.92535e+06	1.4624e+07	6.67446e+06	1.93534e+06	8.775e+06	1.22773e+07	6.03843e+06	5.17647e+06	4.36155e+06	2.77439e+06	8.20283e+06	1.15819e+07	4.40914e+06	8.45865e+06	7.96736e+06	2.01582e+06	2.25897e+06	7.47078e+06	2.86177e+06	1.79006e+06	2.51155e+06	2.6095e+06
77	77	sp|P21980|TGM2_HUMAN	Protein-glutamine gamma-glutamyltransferase 2 OS=Homo sapiens OX=9606 GN=TGM2 PE=1 SV=2	2.78167e+06	660190	794480	970163	1.64331e+06	3.11151e+06	2.71111e+06	2.0628e+06	390525	2.70211e+06	5.16878e+06	2.03471e+06	1.9932e+06	2.49933e+06	861346	3.82584e+06	2.72735e+06	830853	2.25693e+06	5.79105e+06	1.77373e+06	702513	5.6819e+06	2.67297e+06	2.20525e+06	1.12502e+06	2.38593e+06
78	78	sp|P00558|PGK1_HUMAN	Phosphoglycerate kinase 1 OS=Homo sapiens OX=9606 GN=PGK1 PE=1 SV=3	1.50409e+06	1.35236e+06	1.96821e+06	1.2687e+06	2.05496e+06	2.74344e+06	6.51397e+06	4.1342e+06	634081	6.55389e+06	6.48925e+06	2.91428e+06	2.25037e+06	2.52672e+06	2.66027e+06	9.54094e+06	6.45166e+06	2.39196e+06	5.51665e+06	3.8418e+06	1.89447e+06	1.47972e+06	5.00146e+06	1.63527e+06	1.11215e+06	620399	1.86375e+06
79	79	sp|P08727|K1C19_HUMAN	Keratin, type I cytoskeletal 19 OS=Homo sapiens OX=9606 GN=KRT19 PE=1 SV=4	1.42231e+06	1.04578e+06	556224	473105	724376	3.04076e+06	3.00471e+06	3.18874e+06	432707	7.38894e+06	5.60304e+06	2.36356e+06	3.85188e+06	3.58471e+06	3.44843e+06	7.373e+06	2.99359e+06	1.02438e+06	3.47225e+06	5.2866e+06	1.00734e+06	716812	6.69022e+06	678251	1.38778e+06	578027	1.69851e+06
80	80	sp|P01871|IGHM_HUMAN	Immunoglobulin heavy constant mu OS=Homo sapiens OX=9606 GN=IGHM PE=1 SV=4	269255	406791	281242	480477	300971	312324	750781	363842	24285.7	247319	272131	456752	666695	552163	343816	98636	213100	425156	330148	414671	97016.9	458730	413689	69755.1	331025	40875.6	91286
81	81	sp|P06727|APOA4_HUMAN	Apolipoprotein A-IV OS=Homo sapiens OX=9606 GN=APOA4 PE=1 SV=3	674689	1.91018e+06	1.57481e+06	831039	1.68934e+06	1.40753e+06	1.96573e+06	1.65408e+06	737244	2.09465e+06	2.06597e+06	1.1281e+06	1.87911e+06	1.62435e+06	3.09169e+06	944093	1.11545e+06	543987	1.91801e+06	1.62089e+06	934118	1.53366e+06	1.93025e+06	864098	2.9336e+06	740340	2.44286e+06
82	82	sp|P13671|CO6_HUMAN	Complement component C6 OS=Homo sapiens OX=9606 GN=C6 PE=1 SV=3	942105	1.2295e+06	6.60996e+06	974331	570575	840095	479217	771118	1.58073e+06	630790	509349	890152	922466	702034	899464	1.24611e+06	1.88931e+06	526765	2.20271e+06	1.23455e+06	1.04657e+06	1.09385e+06	423346	750235	598551	2.8345e+06	718847
83	83	sp|P05787|K2C8_HUMAN	Keratin, type II cytoskeletal 8 OS=Homo sapiens OX=9606 GN=KRT8 PE=1 SV=7	1.76739e+06	627198	494624	706963	1.28264e+06	3.13868e+06	5.94432e+06	4.00264e+06	615571	1.1166e+07	6.41754e+06	2.06617e+06	3.23113e+06	2.87193e+06	2.237e+06	1.41419e+07	5.2035e+06	1.13076e+06	7.01135e+06	5.3285e+06	927183	1.32605e+06	9.63687e+06	851605	1.20928e+06	1.08856e+06	1.27482e+06
84	84	sp|P30041|PRDX6_HUMAN	Peroxiredoxin-6 OS=Homo sapiens OX=9606 GN=PRDX6 PE=1 SV=3	4.54785e+06	5.75132e+06	4.58243e+06	4.39503e+06	4.04047e+06	4.78731e+06	1.15656e+07	5.26086e+06	1.58593e+06	6.82909e+06	6.02623e+06	5.97498e+06	5.20358e+06	3.93786e+06	2.67156e+06	1.5944e+07	1.28367e+07	3.13596e+06	7.30691e+06	5.87854e+06	5.49141e+06	4.20585e+06	5.82186e+06	4.69835e+06	3.25588e+06	1.45196e+06	2.06204e+06
85	85	sp|P00734|THRB_HUMAN	Prothrombin OS=Homo sapiens OX=9606 GN=F2 PE=1 SV=2	1.40196e+06	1.68818e+06	1.89633e+06	1.25291e+06	1.53515e+06	1.93131e+06	1.24984e+06	1.04813e+06	1.1353e+06	1.61257e+06	1.99988e+06	1.6554e+06	1.23209e+06	1.20971e+06	2.64229e+06	1.00616e+06	964651	684842	1.25489e+06	1.68419e+06	1.85364e+06	1.21742e+06	1.0529e+06	1.37395e+06	2.03808e+06	1.03738e+06	2.44587e+06
86	86	sp|Q08380|LG3BP_HUMAN	Galectin-3-binding protein OS=Homo sapiens OX=9606 GN=LGALS3BP PE=1 SV=1	628305	1.32275e+06	2.9959e+07	2.59945e+06	1.47841e+06	1.30465e+06	1.52401e+06	2.7145e+06	3.52734e+07	2.9741e+06	2.3812e+06	1.23252e+06	1.9761e+06	1.83294e+06	2.41818e+06	1.16954e+07	1.1494e+07	6.37587e+06	1.9614e+07	2.30543e+06	723453	1.01722e+06	1.93822e+06	662501	1.06772e+06	1.81805e+07	895533
87	87	sp|P04792|HSPB1_HUMAN	Heat shock protein beta-1 OS=Homo sapiens OX=9606 GN=HSPB1 PE=1 SV=2	1.64591e+06	792938	1.89326e+06	1.95498e+06	1.44321e+06	3.64848e+06	7.23272e+06	3.82736e+06	741642	8.18357e+06	5.91468e+06	2.16762e+06	1.46504e+06	1.90355e+06	3.55859e+06	2.20969e+07	9.10498e+06	3.78784e+06	3.59943e+06	5.19321e+06	1.57386e+06	987675	3.60385e+06	685561	1.44975e+06	903151	1.25503e+06
88	88	sp|P19827|ITIH1_HUMAN	Inter-alpha-trypsin inhibitor heavy chain H1 OS=Homo sapiens OX=9606 GN=ITIH1 PE=1 SV=3	832657	1.47424e+06	1.02068e+06	1.42179e+06	1.79747e+06	1.32318e+06	1.21074e+06	1.12602e+06	504189	1.73036e+06	1.5045e+06	1.3648e+06	1.31441e+06	1.01249e+06	1.2119e+06	307189	528863	764683	929157	1.37058e+06	1.43191e+06	1.22972e+06	1.15934e+06	1.47002e+06	1.35577e+06	587370	1.79519e+06
89	89	sp|P02649|APOE_HUMAN	Apolipoprotein E OS=Homo sapiens OX=9606 GN=APOE PE=1 SV=1	822488	1.27121e+06	4.0333e+06	2.15316e+06	2.51665e+06	1.24824e+06	1.18476e+06	1.76328e+06	6.53144e+06	1.90931e+06	1.563e+06	1.20046e+06	1.98256e+06	1.99138e+06	1.79855e+06	693452	821749	645725	3.38534e+06	1.38039e+06	940874	1.32144e+06	1.90064e+06	939179	1.72155e+06	6.55874e+06	2.54891e+06
90	90	sp|P50395|GDIB_HUMAN	Rab GDP dissociation inhibitor beta OS=Homo sapiens OX=9606 GN=GDI2 PE=1 SV=2	1.29057e+06	1.68886e+06	1.09049e+06	1.11279e+06	1.30372e+06	2.56867e+06	2.81922e+06	1.99683e+06	554915	2.58961e+06	2.77151e+06	2.25808e+06	1.48891e+06	1.52128e+06	1.09341e+06	3.40372e+06	2.68874e+06	1.49508e+06	2.13222e+06	2.37793e+06	1.6891e+06	890557	2.08977e+06	1.75533e+06	1.73838e+06	563043	1.03869e+06
91	91	sp|Q14515|SPRL1_HUMAN	SPARC-like protein 1 OS=Homo sapiens OX=9606 GN=SPARCL1 PE=1 SV=2	583631	395604	9.47224e+06	1.13705e+06	390637	306377	1.03503e+06	285215	1.54461e+06	332235	342532	391509	442587	432185	533977	9.71347e+06	1.47081e+07	377576	1.19708e+06	337242	282554	302729	683063	612499	519063	448262	519697
92	92	sp|Q8TDL5|BPIB1_HUMAN	BPI fold-containing family B member 1 OS=Homo sapiens OX=9606 GN=BPIFB1 PE=1 SV=1	534447	978097	319190	590662	1.01364e+07	2.31859e+06	1.50831e+06	5.72412e+06	561327	5.07021e+06	5.20967e+06	579668	1.09813e+06	1.41589e+07	1.35502e+07	344107	500396	2.52303e+07	2.67252e+06	906662	3.45146e+06	1.33581e+06	1.63257e+06	4.1251e+06	1.53865e+06	906934	4.13375e+06
93	93	sp|P02545|LMNA_HUMAN	Prelamin-A/C OS=Homo sapiens OX=9606 GN=LMNA PE=1 SV=1	1.44546e+06	546819	742569	620404	1.34368e+06	3.79331e+06	2.54226e+06	2.29858e+06	491337	2.69003e+06	3.2681e+06	1.36375e+06	1.24238e+06	1.88645e+06	1.10157e+06	7.06854e+06	3.15792e+06	1.07867e+06	3.29853e+06	2.64098e+06	1.05756e+06	425853	3.58622e+06	563825	782402	503574	801248
94	94	sp|P05164|PERM_HUMAN	Myeloperoxidase OS=Homo sapiens OX=9606 GN=MPO PE=1 SV=1	1.12207e+06	1.24621e+06	402632	1.26084e+06	2.12176e+06	414830	444379	2.81945e+06	601521	3.24449e+06	966354	660196	4.46405e+06	3.79421e+06	5.16085e+06	531032	388601	2.50488e+07	467371	979095	4.15882e+06	1.92743e+06	1.65488e+06	2.16129e+06	1.36905e+06	384659	1.22082e+07
95	95	sp|Q09666|AHNK_HUMAN	Neuroblast differentiation-associated protein AHNAK OS=Homo sapiens OX=9606 GN=AHNAK PE=1 SV=2	925828	585531	270264	533347	570506	1.15198e+06	803866	1.33181e+06	289911	1.7625e+06	1.54531e+06	760545	650352	1.55132e+06	623256	883060	781472	717749	1.13664e+06	1.0423e+06	429253	523241	1.27322e+06	392619	890306	435748	789958
96	96	sp|Q06830|PRDX1_HUMAN	Peroxiredoxin-1 OS=Homo sapiens OX=9606 GN=PRDX1 PE=1 SV=1	2.22598e+06	1.51193e+06	2.58934e+06	2.47821e+06	2.02926e+06	2.9175e+06	8.42859e+06	2.86262e+06	814041	5.05809e+06	5.48293e+06	2.76172e+06	3.13136e+06	2.32192e+06	1.16531e+06	7.00919e+06	6.48999e+06	2.4752e+06	5.83344e+06	2.85685e+06	1.61756e+06	2.14753e+06	4.62498e+06	3.05446e+06	1.41212e+06	962397	979882
97	97	sp|P29401|TKT_HUMAN	Transketolase OS=Homo sapiens OX=9606 GN=TKT PE=1 SV=3	1.26022e+06	1.17028e+06	799450	1.24192e+06	1.78123e+06	2.99007e+06	5.67462e+06	3.41809e+06	666548	4.56208e+06	5.76936e+06	3.09184e+06	3.6631e+06	2.39637e+06	2.31188e+06	3.01622e+06	5.06364e+06	5.89311e+06	4.90745e+06	3.12646e+06	1.98905e+06	1.33927e+06	5.19833e+06	1.48053e+06	650553	687371	2.652e+06
98	98	sp|P62258|1433E_HUMAN	14-3-3 protein epsilon OS=Homo sapiens OX=9606 GN=YWHAE PE=1 SV=1	1.69464e+06	1.22001e+06	3.42551e+06	1.45882e+06	1.49043e+06	3.19461e+06	5.71539e+06	3.24561e+06	1.03167e+06	4.69467e+06	4.30957e+06	2.83566e+06	1.51665e+06	1.28159e+06	937152	6.02111e+06	5.95366e+06	1.63487e+06	4.18354e+06	3.1077e+06	1.44739e+06	1.11535e+06	3.44163e+06	1.12488e+06	1.08829e+06	1.01349e+06	825683
99	99	sp|P00915|CAH1_HUMAN	Carbonic anhydrase 1 OS=Homo sapiens OX=9606 GN=CA1 PE=1 SV=2	5.06726e+07	6.63215e+07	2.74544e+06	4.16629e+07	3.89816e+07	2.55973e+07	4.45167e+07	3.6662e+07	5.91954e+06	1.28815e+07	1.5907e+07	4.65434e+07	2.56008e+07	2.67898e+07	1.36611e+07	5.47706e+06	9.84211e+06	6.37647e+06	3.17086e+06	3.14407e+07	4.57221e+07	5.58664e+07	3.95245e+07	5.58819e+07	3.10997e+07	868464	1.33756e+07
100	100	sp|Q13421|MSLN_HUMAN	Mesothelin OS=Homo sapiens OX=9606 GN=MSLN PE=1 SV=2	532821	687476	3.46347e+07	1.90364e+06	557775	425627	3.21451e+06	517176	2.41545e+07	1.8099e+06	615742	395537	570629	567152	982302	7.1994e+06	9.43672e+06	676473	2.76798e+06	497635	641224	446761	845212	642398	725830	2.46557e+07	599835
101	101	sp|P46940|IQGA1_HUMAN	Ras GTPase-activating-like protein IQGAP1 OS=Homo sapiens OX=9606 GN=IQGAP1 PE=1 SV=1	930410	462542	1.08646e+06	1.22524e+06	1.62888e+06	1.23018e+06	2.25494e+06	1.60622e+06	396796	2.63418e+06	2.23816e+06	2.04734e+06	1.006e+06	711260	1.02972e+06	4.85794e+06	3.25691e+06	1.30462e+06	2.3766e+06	1.98531e+06	1.29135e+06	1.00396e+06	2.09015e+06	762470	692772	514515	723625
102	102	sp|P04217|A1BG_HUMAN	Alpha-1B-glycoprotein OS=Homo sapiens OX=9606 GN=A1BG PE=1 SV=4	1.5124e+06	2.40646e+06	5.0646e+06	3.88494e+06	3.58569e+06	2.91136e+06	3.14236e+06	2.86008e+06	5.75554e+06	4.20907e+06	4.15727e+06	2.1514e+06	5.06783e+06	5.72212e+06	8.73293e+06	1.42186e+06	1.83876e+06	2.63767e+06	4.46158e+06	2.14361e+06	3.24921e+06	2.47674e+06	2.8102e+06	2.8727e+06	5.2356e+06	6.69965e+06	8.68765e+06
103	103	sp|P06576|ATPB_HUMAN	ATP synthase subunit beta, mitochondrial OS=Homo sapiens OX=9606 GN=ATP5F1B PE=1 SV=3	2.90242e+06	723721	1.16569e+06	823250	1.42795e+06	7.40115e+06	2.63033e+06	3.08429e+06	622509	5.0501e+06	5.07103e+06	4.01356e+06	2.39809e+06	1.75825e+06	1.39741e+06	6.52557e+06	4.44074e+06	1.38558e+06	4.61515e+06	5.35897e+06	1.78166e+06	507436	4.00217e+06	878864	1.18523e+06	870498	1.1362e+06
104	104	sp|P30101|PDIA3_HUMAN	Protein disulfide-isomerase A3 OS=Homo sapiens OX=9606 GN=PDIA3 PE=1 SV=4	1.87956e+06	2.09122e+06	504031	524242	1.21362e+06	7.25539e+06	2.7503e+06	2.28857e+06	392117	4.1906e+06	5.13294e+06	4.4634e+06	1.43867e+06	2.00192e+06	1.16258e+06	1.57753e+07	6.9739e+06	1.77949e+06	3.86212e+06	4.02698e+06	1.04844e+06	601054	4.1281e+06	769426	1.63031e+06	900365	1.16706e+06
105	105	sp|P01876|IGHA1_HUMAN	Immunoglobulin heavy constant alpha 1 OS=Homo sapiens OX=9606 GN=IGHA1 PE=1 SV=2	2.9404e+06	4.65297e+06	6.48481e+06	7.37596e+06	5.62597e+06	6.77104e+06	5.86515e+06	6.28186e+06	3.04171e+06	9.83333e+06	8.39402e+06	1.29543e+07	3.91418e+06	5.10699e+06	8.02051e+06	5.44089e+06	1.01122e+07	1.42566e+08	3.26453e+07	1.36613e+07	7.62903e+06	7.30471e+06	7.02185e+06	7.81978e+06	5.69215e+06	2.62528e+06	1.50203e+07
106	106	sp|P13639|EF2_HUMAN	Elongation factor 2 OS=Homo sapiens OX=9606 GN=EEF2 PE=1 SV=4	1.7514e+06	1.39226e+06	2.61686e+06	1.04956e+06	1.77157e+06	5.72307e+06	3.11622e+06	3.02323e+06	893992	4.9863e+06	6.03852e+06	4.82755e+06	1.80824e+06	2.15347e+06	1.55693e+06	5.5907e+06	5.52139e+06	1.6724e+06	4.19709e+06	5.35743e+06	1.36376e+06	1.16013e+06	4.65632e+06	1.45565e+06	1.55964e+06	835002	1.59449e+06
107	107	sp|P23142|FBLN1_HUMAN	Fibulin-1 OS=Homo sapiens OX=9606 GN=FBLN1 PE=1 SV=4	1.08276e+06	1.20249e+06	6.79399e+06	798742	1.02382e+06	1.35793e+06	622261	2.35817e+06	1.19097e+06	1.97197e+06	2.67363e+06	909816	1.26669e+06	1.50706e+06	1.76857e+06	1.17553e+06	1.54573e+06	4.30385e+06	3.57074e+07	5.05459e+06	574734	694579	1.11259e+06	702483	914891	1.82902e+06	1.92929e+06
108	108	sp|P18206|VINC_HUMAN	Vinculin OS=Homo sapiens OX=9606 GN=VCL PE=1 SV=4	968797	467385	832654	400588	670314	1.72619e+06	769758	1.04021e+06	210610	1.48684e+06	1.80434e+06	972340	720881	666570	560660	847899	1.13162e+06	709422	995186	979283	837339	1.8454e+06	914368	770356	813689	313851	571654
109	109	sp|Q5VTE0|EF1A3_HUMAN	Putative elongation factor 1-alpha-like 3 OS=Homo sapiens OX=9606 GN=EEF1A1P5 PE=5 SV=1	2.14795e+06	758651	2.81294e+06	752308	1.84002e+06	8.22049e+06	7.74779e+06	3.92561e+06	452976	7.84718e+06	9.25291e+06	6.36989e+06	2.11186e+06	2.17418e+06	1.54105e+06	1.27233e+07	8.82089e+06	3.27131e+06	7.17126e+06	8.24489e+06	1.33299e+06	1.14489e+06	6.36954e+06	1.01459e+06	670936	469938	1.29022e+06
110	110	sp|P08238|HS90B_HUMAN	Heat shock protein HSP 90-beta OS=Homo sapiens OX=9606 GN=HSP90AB1 PE=1 SV=4	1.28381e+06	534701	5.30399e+06	870992	1.20454e+06	4.92247e+06	5.87319e+06	2.80816e+06	579154	6.64681e+06	6.00948e+06	3.96924e+06	1.58578e+06	1.41209e+06	1.33494e+06	1.10884e+07	8.71892e+06	1.78828e+06	4.66328e+06	3.74749e+06	1.11548e+06	679506	4.13122e+06	1.28855e+06	1.08745e+06	391947	985791
111	111	sp|P00338|LDHA_HUMAN	L-lactate dehydrogenase A chain OS=Homo sapiens OX=9606 GN=LDHA PE=1 SV=2	2.62854e+06	1.54345e+06	1.95632e+06	1.50241e+06	2.36937e+06	2.82805e+06	5.17084e+06	5.0942e+06	668450	1.03519e+07	9.3483e+06	3.40102e+06	3.62969e+06	3.03837e+06	2.69684e+06	5.27091e+06	5.049e+06	5.67744e+06	5.08571e+06	1.02549e+07	2.3097e+06	1.15905e+06	5.52042e+06	1.61289e+06	1.28467e+06	655149	3.48621e+06
112	112	sp|P09525|ANXA4_HUMAN	Annexin A4 OS=Homo sapiens OX=9606 GN=ANXA4 PE=1 SV=4	2.77322e+06	872440	1.3045e+06	487744	978456	1.97633e+06	2.30281e+06	2.37145e+06	647040	8.43775e+06	4.83416e+06	1.98409e+06	2.18674e+06	1.94267e+06	1.06057e+06	1.13557e+07	4.50657e+06	2.48228e+06	3.88155e+06	7.72908e+06	1.52416e+06	587885	3.3371e+06	667973	752175	816510	1.10586e+06
113	113	sp|P04745|AMY1_HUMAN	Alpha-amylase 1 OS=Homo sapiens OX=9606 GN=AMY1A PE=1 SV=2	367560	383392	1.87941e+06	437714	729815	252395	456844	1.77863e+06	8.09678e+06	776484	221647	699023	255434	279876	236126	2.36979e+06	3.56963e+06	1.99147e+06	1.48992e+06	180800	803524	181530	292814	397438	525032	1.05135e+06	540336
114	114	sp|P22314|UBA1_HUMAN	Ubiquitin-like modifier-activating enzyme 1 OS=Homo sapiens OX=9606 GN=UBA1 PE=1 SV=3	917964	915802	882307	466665	909441	2.35004e+06	4.67959e+06	1.7916e+06	275601	3.13183e+06	3.35408e+06	2.00317e+06	1.35378e+06	1.12747e+06	681721	7.3246e+06	3.90075e+06	1.08068e+06	2.93381e+06	2.10057e+06	718599	680115	2.14357e+06	726533	550546	442287	626101
115	115	sp|P0DOX7|IGK_HUMAN	Immunoglobulin kappa light chain OS=Homo sapiens OX=9606 PE=1 SV=1	326403	1.01872e+06	659720	1.15391e+06	1.04959e+06	535093	433767	782503	711963	705082	651640	910203	695914	605580	827927	294176	533282	2.2554e+06	1.10257e+06	1.01415e+06	927692	795278	882599	1.44389e+06	379001	1.33397e+06	3.1137e+06
116	116	sp|P08133|ANXA6_HUMAN	Annexin A6 OS=Homo sapiens OX=9606 GN=ANXA6 PE=1 SV=3	1.00713e+06	404522	1.05987e+06	711497	535546	3.21298e+06	2.26644e+06	1.31927e+06	783765	2.06433e+06	2.04406e+06	1.17026e+06	1.05317e+06	777486	722352	7.72794e+06	2.88224e+06	2.12038e+06	1.24926e+06	1.56903e+06	510798	1.09224e+06	1.52971e+06	398838	1.78154e+06	806229	976009
117	117	sp|Q8WXI7|MUC16_HUMAN	Mucin-16 OS=Homo sapiens OX=9606 GN=MUC16 PE=1 SV=3	220374	401812	300032	322278	305881	305636	247465	1.09297e+06	274964	702135	405769	294858	289001	587644	667355	631709	745257	1.49408e+06	3.63576e+06	481111	265786	135752	359002	270472	263548	305321	325317
118	118	sp|P13796|PLSL_HUMAN	Plastin-2 OS=Homo sapiens OX=9606 GN=LCP1 PE=1 SV=6	558159	1.18849e+06	1.5129e+06	1.39211e+06	1.24113e+06	603536	1.07565e+06	923623	774742	1.54425e+06	2.07522e+06	1.00981e+06	2.37197e+06	1.88481e+06	2.11361e+06	1.00233e+06	1.00107e+06	3.74923e+06	2.03794e+06	1.83254e+06	842571	759889	1.80613e+06	1.06656e+06	1.465e+06	926571	2.63743e+06
119	119	sp|P00491|PNPH_HUMAN	Purine nucleoside phosphorylase OS=Homo sapiens OX=9606 GN=PNP PE=1 SV=2	2.20987e+06	4.27353e+06	308016	2.50952e+06	2.04996e+06	1.50676e+06	2.2646e+06	1.92066e+06	772511	1.35518e+06	1.86906e+06	2.48835e+06	2.17673e+06	1.84544e+06	1.45092e+06	384346	709515	1.18132e+06	604292	2.12367e+06	1.98208e+06	2.35673e+06	1.89308e+06	3.50235e+06	1.46833e+06	657576	1.38453e+06
120	120	sp|P27824|CALX_HUMAN	Calnexin OS=Homo sapiens OX=9606 GN=CANX PE=1 SV=2	857382	3.02806e+06	141119	786313	2.38126e+06	3.38696e+06	833707	1.23744e+06	578458	2.11324e+06	1.76736e+06	1.67322e+06	638896	745812	616774	5.87174e+06	2.41463e+06	855555	1.6216e+06	1.60554e+06	459175	1.05254e+06	2.0282e+06	369055	816915	459812	566902
121	121	sp|O00299|CLIC1_HUMAN	Chloride intracellular channel protein 1 OS=Homo sapiens OX=9606 GN=CLIC1 PE=1 SV=4	956925	932252	2.24312e+06	692076	890246	1.15905e+06	2.25264e+06	1.36045e+06	643777	2.3743e+06	2.25382e+06	1.1265e+06	1.08749e+06	1.14513e+06	808996	8.38856e+06	5.4096e+06	1.77567e+06	3.39839e+06	1.95322e+06	852811	565231	1.70104e+06	634674	549729	863305	772295
122	122	sp|P43652|AFAM_HUMAN	Afamin OS=Homo sapiens OX=9606 GN=AFM PE=1 SV=1	707098	1.03027e+06	2.09612e+06	1.53761e+06	1.75199e+06	1.60427e+06	1.31493e+06	1.4018e+06	1.42293e+06	2.6118e+06	2.30835e+06	1.44306e+06	1.75661e+06	1.7365e+06	2.45403e+06	905965	1.00135e+06	1.35078e+06	2.04444e+06	1.58706e+06	1.40123e+06	1.65004e+06	1.5892e+06	1.2363e+06	2.54048e+06	1.28143e+06	3.65121e+06
123	123	sp|P02749|APOH_HUMAN	Beta-2-glycoprotein 1 OS=Homo sapiens OX=9606 GN=APOH PE=1 SV=3	782748	1.43649e+06	2.079e+06	2.02366e+06	1.05126e+06	659997	933883	842285	2.28239e+06	928989	1.14232e+06	1.19353e+06	2.09682e+06	1.90844e+06	2.77248e+06	993817	578536	1.19494e+06	1.89683e+06	1.25096e+06	987128	1.12416e+06	1.00308e+06	956962	1.31884e+06	1.49003e+06	1.61985e+06
124	124	sp|P98088|MUC5A_HUMAN	Mucin-5AC OS=Homo sapiens OX=9606 GN=MUC5AC PE=1 SV=4	459752	799644	357412	318818	2.27197e+06	487802	334965	877084	460498	914122	609652	432756	543917	1.21091e+06	703711	365914	241313	1.70544e+06	525124	404523	620616	526207	424941	567822	839994	670015	673933
125	125	sp|Q13228|SBP1_HUMAN	Methanethiol oxidase OS=Homo sapiens OX=9606 GN=SELENBP1 PE=1 SV=2	1.82809e+06	3.39064e+06	2.63739e+06	2.86832e+06	3.11827e+06	1.36284e+06	4.21779e+06	1.90117e+06	1.00672e+06	2.31363e+06	1.85961e+06	2.02449e+06	2.95852e+06	2.52391e+06	1.94506e+06	3.24606e+06	4.4742e+06	850967	3.20955e+06	1.79845e+06	2.67093e+06	1.67301e+06	2.52476e+06	3.0462e+06	994695	659374	1.76712e+06
126	126	sp|P08123|CO1A2_HUMAN	Collagen alpha-2(I) chain OS=Homo sapiens OX=9606 GN=COL1A2 PE=1 SV=7	1.16492e+06	614698	2.73809e+06	596879	279004	1.83661e+06	939497	6.57532e+06	396388	3.41002e+06	1.23978e+06	822786	461306	306109	329706	5.1644e+06	8.19937e+06	1.83226e+06	2.54074e+06	1.54094e+06	313416	302030	586588	445142	960422	450286	354607
127	127	sp|P30043|BLVRB_HUMAN	Flavin reductase (NADPH) OS=Homo sapiens OX=9606 GN=BLVRB PE=1 SV=3	5.73428e+06	8.32461e+06	349324	3.79683e+06	4.14518e+06	2.96312e+06	3.72713e+06	3.3772e+06	587753	1.98434e+06	1.93069e+06	4.7305e+06	3.22104e+06	2.90568e+06	1.81945e+06	1.71035e+06	1.48831e+06	745999	647149	3.43848e+06	4.32978e+06	4.91899e+06	3.72778e+06	6.6065e+06	3.77353e+06	144742	1.65545e+06
128	128	sp|P16452|EPB42_HUMAN	Erythrocyte membrane protein band 4.2 OS=Homo sapiens OX=9606 GN=EPB42 PE=1 SV=3	1.12491e+06	1.16604e+06	122207	1.34867e+06	778455	799728	547684	420461	115571	299462	215677	619959	994529	548984	297499	302049	195586	90436.7	156754	638599	1.04327e+06	762703	494242	828102	416252	187106	304950
129	129	sp|P07237|PDIA1_HUMAN	Protein disulfide-isomerase OS=Homo sapiens OX=9606 GN=P4HB PE=1 SV=3	1.14687e+06	797354	529280	433883	917476	4.23673e+06	1.01842e+06	1.78076e+06	340271	2.65093e+06	3.06388e+06	2.54522e+06	721869	1.07436e+06	1.06867e+06	3.60155e+06	1.85767e+06	2.19406e+06	1.67804e+06	2.74455e+06	728227	522142	1.61829e+06	925757	2.54711e+06	447038	758484
130	130	sp|P02760|AMBP_HUMAN	Protein AMBP OS=Homo sapiens OX=9606 GN=AMBP PE=1 SV=1	637889	968768	889180	795139	938729	1.17026e+06	824540	1.15914e+06	962596	1.43222e+06	1.38997e+06	1.0429e+06	1.53548e+06	1.70434e+06	1.71286e+06	340707	501067	702378	922448	1.11591e+06	1.22139e+06	950807	1.0397e+06	1.15702e+06	1.34042e+06	865226	2.56374e+06
131	131	sp|P63104|1433Z_HUMAN	14-3-3 protein zeta/delta OS=Homo sapiens OX=9606 GN=YWHAZ PE=1 SV=1	1.46092e+06	930108	2.05253e+06	777747	1.30605e+06	2.62091e+06	5.97525e+06	2.93917e+06	462799	4.17592e+06	4.57979e+06	2.22713e+06	1.67613e+06	1.47453e+06	1.43375e+06	5.20822e+06	4.94456e+06	3.19701e+06	3.69563e+06	3.42721e+06	1.63176e+06	974685	3.47624e+06	961704	1.80389e+06	408751	958510
132	132	sp|P23528|COF1_HUMAN	Cofilin-1 OS=Homo sapiens OX=9606 GN=CFL1 PE=1 SV=3	1.3297e+06	801713	599007	751416	1.58568e+06	4.04631e+06	3.38182e+06	2.06767e+06	459675	3.87695e+06	4.85379e+06	2.8399e+06	1.0424e+06	922820	797465	5.08196e+06	3.59808e+06	1.71222e+06	3.12082e+06	4.12209e+06	1.43152e+06	1.00908e+06	2.83081e+06	1.27065e+06	1.49474e+06	525350	1.00498e+06
133	133	sp|P00918|CAH2_HUMAN	Carbonic anhydrase 2 OS=Homo sapiens OX=9606 GN=CA2 PE=1 SV=2	4.81655e+06	5.70421e+06	257589	3.25575e+06	3.77418e+06	2.33153e+06	4.55734e+06	3.28496e+06	535601	1.39019e+06	1.71669e+06	3.41387e+06	2.61348e+06	2.89434e+06	1.35244e+06	781699	903644	695242	303382	2.46664e+06	4.09788e+06	4.48096e+06	3.14583e+06	4.63934e+06	1.89298e+06	328164	1.06226e+06
134	134	sp|P12814|ACTN1_HUMAN	Alpha-actinin-1 OS=Homo sapiens OX=9606 GN=ACTN1 PE=1 SV=2	1.48467e+06	1.29073e+06	370566	1.39887e+06	1.0758e+06	1.93098e+06	842386	1.01699e+06	643705	1.20429e+06	1.12709e+06	1.32511e+06	625894	953429	748422	1.73172e+06	1.77636e+06	1.13874e+06	1.05458e+06	1.49352e+06	1.39213e+06	1.12186e+06	1.27206e+06	687264	1.60849e+06	352312	1.01237e+06
135	135	sp|Q96KP4|CNDP2_HUMAN	Cytosolic non-specific dipeptidase OS=Homo sapiens OX=9606 GN=CNDP2 PE=1 SV=2	1.51122e+06	863477	1.46319e+06	713235	1.18357e+06	1.8344e+06	6.4318e+06	3.39804e+06	613540	1.02927e+07	6.57549e+06	1.75696e+06	1.74441e+06	1.4419e+06	536889	7.30522e+06	5.20416e+06	1.46049e+06	5.80847e+06	3.96263e+06	1.13844e+06	916980	3.52368e+06	770908	367766	601227	522229
136	136	sp|P40926|MDHM_HUMAN	Malate dehydrogenase, mitochondrial OS=Homo sapiens OX=9606 GN=MDH2 PE=1 SV=3	1.35408e+06	505429	341723	450468	813600	3.45235e+06	2.04505e+06	1.85428e+06	299438	2.69117e+06	2.81882e+06	2.06554e+06	1.35072e+06	1.16064e+06	901118	4.1251e+06	3.2815e+06	1.05217e+06	3.24651e+06	3.19359e+06	712990	353088	2.55433e+06	580111	453714	394244	781173
137	137	sp|P09429|HMGB1_HUMAN	High mobility group protein B1 OS=Homo sapiens OX=9606 GN=HMGB1 PE=1 SV=3	930661	273087	207883	276241	933457	2.64746e+06	947860	1.71177e+06	433014	1.66591e+06	2.36321e+06	1.72584e+06	555140	864290	498263	2.13996e+06	1.35468e+06	782708	1.17418e+06	1.67568e+06	678726	208266	1.28367e+06	321724	427689	235185	428117
138	138	sp|P09211|GSTP1_HUMAN	Glutathione S-transferase P OS=Homo sapiens OX=9606 GN=GSTP1 PE=1 SV=2	2.27219e+06	3.17025e+06	4.55619e+06	2.35e+06	2.37463e+06	3.51729e+06	1.7954e+07	4.92356e+06	1.74212e+06	1.15961e+07	7.05638e+06	4.45884e+06	5.34226e+06	3.66818e+06	3.37942e+06	2.39548e+07	1.70291e+07	5.88455e+06	1.04561e+07	4.9091e+06	2.29777e+06	2.80111e+06	7.11773e+06	2.1106e+06	1.08706e+06	1.9543e+06	2.22422e+06
139	139	sp|P05546|HEP2_HUMAN	Heparin cofactor 2 OS=Homo sapiens OX=9606 GN=SERPIND1 PE=1 SV=3	673638	1.06112e+06	1.70909e+06	1.52852e+06	1.52442e+06	1.16263e+06	996356	1.14545e+06	1.51356e+06	2.26807e+06	2.10657e+06	823724	1.53685e+06	1.50988e+06	1.91129e+06	385328	509685	1.25005e+06	1.62524e+06	878906	1.93229e+06	1.1275e+06	1.02819e+06	1.43547e+06	1.40058e+06	1.08871e+06	2.58645e+06
140	140	sp|P18669|PGAM1_HUMAN	Phosphoglycerate mutase 1 OS=Homo sapiens OX=9606 GN=PGAM1 PE=1 SV=2	785583	1.00034e+06	2.04185e+06	809738	988245	1.72853e+06	1.88205e+06	2.09419e+06	1.53762e+06	2.26841e+06	2.55682e+06	1.69941e+06	1.26396e+06	1.11494e+06	915592	1.07471e+06	1.49574e+06	2.58367e+06	2.8845e+06	1.95303e+06	855878	799118	1.69761e+06	832522	481884	1.91825e+06	1.38913e+06
141	141	sp|P00352|AL1A1_HUMAN	Retinal dehydrogenase 1 OS=Homo sapiens OX=9606 GN=ALDH1A1 PE=1 SV=2	990128	1.54012e+06	1.64528e+06	852370	1.05899e+06	3.33007e+06	2.49767e+06	1.58937e+06	768593	2.21763e+06	3.07423e+06	3.22243e+06	2.00373e+06	1.12179e+06	896416	2.05869e+06	2.68651e+06	477473	2.0962e+06	1.81987e+06	1.02737e+06	858549	1.7826e+06	1.47921e+06	817733	787255	469571
142	142	sp|Q99497|PARK7_HUMAN	Parkinson disease protein 7 OS=Homo sapiens OX=9606 GN=PARK7 PE=1 SV=2	1.07409e+06	828767	1.26538e+06	598471	877814	1.82029e+06	4.09759e+06	1.25467e+06	453297	2.18181e+06	2.79259e+06	2.12936e+06	1.32092e+06	980818	641716	3.06276e+06	3.75287e+06	725947	2.85327e+06	1.77219e+06	691643	861435	2.04842e+06	3.35639e+06	1.23961e+06	637476	654801
143	143	sp|Q06323|PSME1_HUMAN	Proteasome activator complex subunit 1 OS=Homo sapiens OX=9606 GN=PSME1 PE=1 SV=1	1.00178e+06	1.23746e+06	957178	756696	975607	1.7762e+06	2.90375e+06	1.93268e+06	422825	2.84829e+06	3.03895e+06	1.96954e+06	4.24586e+06	1.261e+06	553236	3.37868e+06	2.8205e+06	881863	2.41042e+06	2.08003e+06	1.05298e+06	939670	2.68308e+06	1.67667e+06	1.811e+06	383377	873283
144	144	sp|P80188|NGAL_HUMAN	Neutrophil gelatinase-associated lipocalin OS=Homo sapiens OX=9606 GN=LCN2 PE=1 SV=2	534145	1.18337e+06	3.13664e+06	606594	7.06854e+06	316990	414402	3.80822e+06	1.44709e+06	6.09362e+06	2.07604e+06	488132	3.95083e+06	7.42151e+06	1.01356e+07	1.32866e+06	1.71214e+06	5.23529e+07	2.60869e+06	959806	3.14179e+06	1.86107e+06	2.03427e+06	1.13585e+06	754573	6.33743e+06	3.20069e+06
145	145	sp|P62937|PPIA_HUMAN	Peptidyl-prolyl cis-trans isomerase A OS=Homo sapiens OX=9606 GN=PPIA PE=1 SV=2	3.78374e+06	2.34792e+06	806207	1.60148e+06	3.35768e+06	8.85579e+06	5.39577e+06	6.96291e+06	857725	9.12022e+06	1.07625e+07	6.81754e+06	3.06782e+06	2.80346e+06	2.41419e+06	1.56351e+07	8.64798e+06	3.43091e+06	5.15957e+06	8.26344e+06	3.80305e+06	1.22862e+06	5.46422e+06	2.59926e+06	1.9713e+06	745370	2.29779e+06
146	146	sp|P27797|CALR_HUMAN	Calreticulin OS=Homo sapiens OX=9606 GN=CALR PE=1 SV=1	503486	133044	400794	379874	381897	2.07146e+06	633048	763658	319866	1.11957e+06	1.57311e+06	992753	572556	549232	373911	3.28357e+06	1.76728e+06	513318	958748	1.4468e+06	484763	386595	1.18327e+06	732318	934052	428760	455832
147	147	sp|P05783|K1C18_HUMAN	Keratin, type I cytoskeletal 18 OS=Homo sapiens OX=9606 GN=KRT18 PE=1 SV=2	1.03469e+06	342125	258528	549803	380727	1.0483e+06	2.82585e+06	1.76588e+06	732430	4.31072e+06	2.71976e+06	1.07075e+06	1.18393e+06	1.13442e+06	957716	4.49701e+06	1.95295e+06	535662	2.65873e+06	1.51186e+06	699002	462765	3.91036e+06	797960	760877	361964	719927
148	148	sp|P12277|KCRB_HUMAN	Creatine kinase B-type OS=Homo sapiens OX=9606 GN=CKB PE=1 SV=1	951342	830163	1.3854e+06	350271	598498	2.23243e+06	9.00603e+06	4.79864e+06	1.06014e+06	5.8099e+06	1.89423e+06	1.45937e+06	1.2654e+06	532981	311071	1.28374e+07	7.41065e+06	788597	4.17454e+06	4.07386e+06	541408	572381	2.54599e+06	469268	601607	611394	420540
149	149	sp|P51884|LUM_HUMAN	Lumican OS=Homo sapiens OX=9606 GN=LUM PE=1 SV=2	1.24501e+06	568697	2.12674e+06	809586	4.00032e+06	3.21016e+06	943890	756902	485911	1.26694e+06	1.84445e+06	1.09601e+06	2.61893e+06	2.30655e+06	3.60873e+06	1.72898e+06	1.61204e+06	545894	2.29508e+06	1.75141e+06	2.08106e+06	1.05139e+06	2.67809e+06	3.62926e+06	4.21477e+06	738293	4.90026e+06
150	150	sp|P0DOX8|IGL1_HUMAN	Immunoglobulin lambda-1 light chain OS=Homo sapiens OX=9606 PE=1 SV=1	554745	564958	1.10001e+06	1.05839e+06	1.05856e+06	738879	2.04838e+06	1.46825e+06	496182	1.54164e+06	1.07074e+06	1.55536e+06	1.13392e+06	1.62148e+06	1.52184e+06	660956	1.25088e+06	7.5883e+06	4.12008e+06	1.08859e+06	1.27632e+06	1.42187e+06	1.55967e+06	645309	781416	629841	1.27472e+06
151	151	sp|P13611|CSPG2_HUMAN	Versican core protein OS=Homo sapiens OX=9606 GN=VCAN PE=1 SV=3	1.02164e+06	673469	144242	631717	670841	1.08052e+06	218213	429245	84711.6	1.31396e+06	661964	642053	423295	856939	1.20788e+06	179114	201958	1.81228e+06	1.5839e+07	2.64417e+06	299282	228685	646131	393713	898467	322166	1.13041e+06
152	152	sp|P02042|HBD_HUMAN	Hemoglobin subunit delta OS=Homo sapiens OX=9606 GN=HBD PE=1 SV=2	5.62644e+07	1.07331e+08	2.69701e+06	6.01778e+07	4.11624e+07	2.29742e+07	3.01317e+07	2.94366e+07	8.11538e+06	1.11819e+07	1.56307e+07	4.58641e+07	5.62649e+07	5.01406e+07	2.46474e+07	5.71696e+06	7.26704e+06	3.94865e+06	3.6954e+06	3.30216e+07	3.50758e+07	5.27459e+07	3.19169e+07	4.69503e+07	7.86041e+07	1.48475e+06	1.62738e+07
153	153	sp|P05156|CFAI_HUMAN	Complement factor I OS=Homo sapiens OX=9606 GN=CFI PE=1 SV=2	270651	571868	6.20901e+06	1.00561e+06	634680	426477	397608	543764	3.48785e+06	649471	658916	452658	857360	786189	1.52475e+06	1.53213e+06	2.21046e+06	985003	2.23292e+06	426395	440425	379682	548315	473333	478905	4.97149e+06	1.4873e+06
154	154	sp|P04196|HRG_HUMAN	Histidine-rich glycoprotein OS=Homo sapiens OX=9606 GN=HRG PE=1 SV=1	979082	1.50156e+06	1.52572e+06	2.06234e+06	2.00919e+06	1.26126e+06	297478	1.06712e+06	2.14091e+06	2.42908e+06	2.30811e+06	1.12353e+06	1.44391e+06	1.61111e+06	1.9125e+06	381194	563440	834528	1.00209e+06	1.44418e+06	698881	870375	1.18973e+06	1.06802e+06	2.4634e+06	1.8099e+06	3.93966e+06
155	155	sp|P01019|ANGT_HUMAN	Angiotensinogen OS=Homo sapiens OX=9606 GN=AGT PE=1 SV=1	780746	2.17898e+06	3.60587e+06	2.98746e+06	1.2995e+06	1.5749e+06	2.10832e+06	2.17004e+06	2.93354e+06	1.33152e+06	2.33737e+06	1.29766e+06	2.2804e+06	1.60747e+06	2.10484e+06	644918	980634	1.38025e+06	2.63266e+06	1.5363e+06	3.07682e+06	1.62897e+06	1.41005e+06	3.65739e+06	3.39142e+06	2.90408e+06	4.00688e+06
156	156	sp|P25311|ZA2G_HUMAN	Zinc-alpha-2-glycoprotein OS=Homo sapiens OX=9606 GN=AZGP1 PE=1 SV=2	693076	898484	2.49378e+06	1.69137e+06	1.13818e+06	961647	805030	1.22148e+06	3.45553e+06	1.14073e+06	1.54288e+06	978939	1.40302e+06	1.20495e+06	1.77846e+06	684869	911113	1.23462e+06	1.72155e+06	926264	874142	937365	988217	859844	1.58346e+06	3.57652e+06	1.6505e+06
157	157	sp|P61247|RS3A_HUMAN	40S ribosomal protein S3a OS=Homo sapiens OX=9606 GN=RPS3A PE=1 SV=2	676658	144754	395499	125683	434149	1.94143e+06	943600	889091	246784	1.58213e+06	1.80371e+06	1.28228e+06	430601	486865	263200	3.9432e+06	1.99122e+06	477486	1.19982e+06	1.20719e+06	462491	232804	1.3139e+06	167835	187025	284581	239314
158	158	sp|P54108|CRIS3_HUMAN	Cysteine-rich secretory protein 3 OS=Homo sapiens OX=9606 GN=CRISP3 PE=1 SV=1	308340	401925	3.40648e+07	2.23152e+06	518186	509100	2.39536e+06	558240	1.60411e+06	699492	415254	307544	567198	434487	315514	8.17589e+06	1.26493e+07	1.73384e+06	6.30356e+06	410197	375872	317820	819159	257097	386444	6.9305e+06	310454
159	159	sp|P30086|PEBP1_HUMAN	Phosphatidylethanolamine-binding protein 1 OS=Homo sapiens OX=9606 GN=PEBP1 PE=1 SV=3	869632	1.17474e+06	2.14745e+06	1.10654e+06	1.33174e+06	1.56257e+06	4.23719e+06	1.87875e+06	267894	3.24507e+06	3.16996e+06	1.54924e+06	1.37534e+06	1.05093e+06	875635	2.38933e+06	3.07575e+06	1.65489e+06	2.83046e+06	1.62391e+06	1.01816e+06	1.03151e+06	2.05943e+06	952484	950120	1.70129e+06	595634
160	160	sp|Q00839|HNRPU_HUMAN	Heterogeneous nuclear ribonucleoprotein U OS=Homo sapiens OX=9606 GN=HNRNPU PE=1 SV=6	596970	389183	91404.3	274474	634933	1.76618e+06	697533	893548	462830	1.2298e+06	1.44117e+06	1.02663e+06	484201	432601	378369	2.81314e+06	1.18272e+06	263885	1.03403e+06	1.21185e+06	380134	269606	1.13246e+06	301179	601018	397346	363489
161	161	sp|P07339|CATD_HUMAN	Cathepsin D OS=Homo sapiens OX=9606 GN=CTSD PE=1 SV=1	612895	457808	1.16923e+06	1.11202e+06	1.48503e+06	2.04716e+06	1.36274e+06	1.79735e+06	1.23552e+06	2.1664e+06	2.49825e+06	1.04213e+06	2.83041e+06	1.82436e+06	579124	1.09381e+06	1.35793e+06	1.87349e+06	5.13579e+06	1.31103e+06	645059	432403	2.70033e+06	500966	882944	1.07621e+06	767621
162	162	sp|P10809|CH60_HUMAN	60 kDa heat shock protein, mitochondrial OS=Homo sapiens OX=9606 GN=HSPD1 PE=1 SV=2	594997	262232	200543	313964	612630	1.85323e+06	949766	516702	154799	1.21846e+06	1.20488e+06	1.22293e+06	657530	486980	355169	3.14898e+06	1.57481e+06	295560	1.65111e+06	1.47507e+06	409736	187985	1.22521e+06	354800	282007	260146	402404
163	163	sp|Q14697|GANAB_HUMAN	Neutral alpha-glucosidase AB OS=Homo sapiens OX=9606 GN=GANAB PE=1 SV=3	719841	606796	474056	556660	1.04308e+06	2.94648e+06	819752	1.30567e+06	435965	1.65479e+06	2.2615e+06	2.11014e+06	916715	1.03993e+06	686861	3.49087e+06	1.63891e+06	650978	985060	1.71314e+06	595200	426504	1.19212e+06	529343	1.02106e+06	803712	1.08562e+06
164	164	sp|P22626|ROA2_HUMAN	Heterogeneous nuclear ribonucleoproteins A2/B1 OS=Homo sapiens OX=9606 GN=HNRNPA2B1 PE=1 SV=2	856727	340419	84387.2	153470	515764	3.03682e+06	985901	1.16149e+06	194273	1.28842e+06	1.61613e+06	1.28901e+06	617888	734636	459614	4.25193e+06	1.55596e+06	395569	1.29839e+06	1.61657e+06	337451	205991	1.47914e+06	193432	240609	264359	331742
165	165	sp|P02763|A1AG1_HUMAN	Alpha-1-acid glycoprotein 1 OS=Homo sapiens OX=9606 GN=ORM1 PE=1 SV=1	1.08166e+06	2.49686e+06	5.21908e+06	4.3387e+06	2.49707e+06	1.40291e+06	979116	882836	1.23213e+07	3.17187e+06	3.74023e+06	1.46156e+06	3.16767e+06	2.56903e+06	9.91836e+06	976673	1.54977e+06	770781	3.19346e+06	1.71771e+06	1.19177e+06	1.50642e+06	1.72611e+06	1.46113e+06	4.12129e+06	6.65865e+06	4.77146e+06
166	166	sp|P07195|LDHB_HUMAN	L-lactate dehydrogenase B chain OS=Homo sapiens OX=9606 GN=LDHB PE=1 SV=2	2.82288e+06	3.54694e+06	2.81835e+06	3.03929e+06	2.6511e+06	4.43144e+06	3.70904e+06	5.30783e+06	959475	8.31458e+06	9.03777e+06	5.33772e+06	3.75854e+06	2.73296e+06	1.58035e+06	4.26631e+06	5.19143e+06	1.90452e+06	4.18769e+06	6.02412e+06	3.16502e+06	1.49537e+06	3.1138e+06	2.29473e+06	1.28722e+06	970951	1.48032e+06
167	167	sp|P23396|RS3_HUMAN	40S ribosomal protein S3 OS=Homo sapiens OX=9606 GN=RPS3 PE=1 SV=2	1.19174e+06	687762	1.00879e+06	311664	693335	3.1777e+06	1.92686e+06	1.60693e+06	369865	2.12283e+06	2.78829e+06	2.13109e+06	874014	611144	548946	5.83305e+06	3.23547e+06	751426	2.08934e+06	2.46692e+06	526184	953109	2.05243e+06	655836	476612	445227	661845
168	168	sp|P07738|PMGE_HUMAN	Bisphosphoglycerate mutase OS=Homo sapiens OX=9606 GN=BPGM PE=1 SV=2	1.72592e+06	2.60385e+06	345394	1.3312e+06	1.39902e+06	803971	1.30837e+06	1.17822e+06	276862	546412	682252	1.42397e+06	1.46217e+06	1.13972e+06	727982	211300	262800	168488	225467	1.0565e+06	1.79715e+06	1.75225e+06	1.27579e+06	2.00463e+06	1.28775e+06	223251	498317
169	169	sp|P62805|H4_HUMAN	Histone H4 OS=Homo sapiens OX=9606 GN=H4C1 PE=1 SV=2	2.71482e+07	853721	538201	2.68342e+06	1.64736e+07	1.11795e+08	1.69813e+06	5.21925e+07	768505	5.0969e+07	5.66156e+07	3.64388e+07	2.39652e+07	3.14591e+07	1.98139e+07	1.61558e+08	6.48e+07	4.12644e+07	4.33165e+07	5.5921e+07	1.76232e+07	602880	2.31767e+07	3.22056e+06	3.58871e+06	1.41936e+06	2.26162e+07
170	170	sp|P04004|VTNC_HUMAN	Vitronectin OS=Homo sapiens OX=9606 GN=VTN PE=1 SV=1	1.08736e+06	1.57691e+06	3.69431e+06	1.50562e+06	1.53302e+06	2.06494e+06	1.95907e+06	1.97675e+06	7.80624e+06	3.28808e+06	3.27765e+06	1.80794e+06	2.92123e+06	2.5192e+06	2.8968e+06	4.45687e+06	3.24512e+06	2.20437e+06	2.75471e+06	2.29713e+06	2.58274e+06	1.78911e+06	1.56078e+06	3.00303e+06	5.40575e+06	5.51723e+06	4.9039e+06
171	171	sp|O00468|AGRIN_HUMAN	Agrin OS=Homo sapiens OX=9606 GN=AGRN PE=1 SV=6	201480	299879	881165	269007	184808	254126	235014	234318	420991	230615	181210	204756	314912	278227	351062	3.17174e+06	1.82136e+06	228040	254735	284405	226494	178733	160728	241775	259405	700813	230298
172	172	sp|P05141|ADT2_HUMAN	ADP/ATP translocase 2 OS=Homo sapiens OX=9606 GN=SLC25A5 PE=1 SV=7	374998	291853	19493.6	130923	125493	1.13974e+06	271686	377437	66103.5	459803	527519	545388	164285	211294	124882	1.22897e+06	455466	103373	359183	699658	302071	115637	405211	176689	265243	17871.1	173130
173	173	sp|P30740|ILEU_HUMAN	Leukocyte elastase inhibitor OS=Homo sapiens OX=9606 GN=SERPINB1 PE=1 SV=1	1.78522e+06	2.24775e+06	799499	521900	445824	1.23044e+06	1.21877e+06	2.14397e+06	442137	2.57933e+06	1.85213e+06	1.8005e+06	1.81311e+06	1.72785e+06	2.90329e+06	2.80277e+06	1.88934e+06	5.34631e+06	1.48668e+06	1.53981e+06	993008	1.83347e+06	2.59024e+06	354148	1.55751e+06	316786	1.98052e+06
174	174	sp|P27348|1433T_HUMAN	14-3-3 protein theta OS=Homo sapiens OX=9606 GN=YWHAQ PE=1 SV=1	486578	342690	776510	237104	436592	1.09744e+06	977477	829306	254056	1.17161e+06	1.51792e+06	947522	457310	476488	342758	1.3838e+06	921449	473863	807745	782504	399963	369378	719155	185256	418717	374560	482461
175	175	sp|P63244|RACK1_HUMAN	Receptor of activated protein C kinase 1 OS=Homo sapiens OX=9606 GN=RACK1 PE=1 SV=3	697733	1.04212e+06	881793	597825	560325	2.13366e+06	1.47597e+06	922689	296130	1.44595e+06	2.02418e+06	1.39342e+06	865750	476826	407277	3.21553e+06	2.21517e+06	554702	1.93673e+06	1.7342e+06	451416	688609	1.47163e+06	327396	539043	501279	579511
176	176	sp|P16403|H12_HUMAN	Histone H1.2 OS=Homo sapiens OX=9606 GN=H1-2 PE=1 SV=2	2.37828e+06	78898.2	100028	307932	1.57906e+06	7.30367e+06	1.35e+06	3.80581e+06	171239	3.4267e+06	4.36819e+06	2.73598e+06	1.0123e+06	2.67069e+06	1.82609e+06	7.24593e+06	3.27174e+06	2.20048e+06	2.91202e+06	3.6514e+06	1.39982e+06	206136	1.42201e+06	276301	592859	172120	1.20174e+06
177	177	sp|P04179|SODM_HUMAN	Superoxide dismutase [Mn], mitochondrial OS=Homo sapiens OX=9606 GN=SOD2 PE=1 SV=3	946477	1.0855e+06	481811	477961	690083	672427	706168	593323	698839	856876	2.45301e+06	422676	1.56661e+06	878553	932665	817772	654371	710611	1.12209e+06	2.62038e+06	638888	292842	3.04063e+06	715825	990197	992454	960949
178	178	sp|P13716|HEM2_HUMAN	Delta-aminolevulinic acid dehydratase OS=Homo sapiens OX=9606 GN=ALAD PE=1 SV=1	881200	1.78107e+06	192290	2.46038e+06	1.16086e+06	701884	1.22876e+06	596736	451331	614063	571622	1.12253e+06	2.22625e+06	1.7011e+06	812287	374197	497476	293923	306328	903448	1.02458e+06	1.15277e+06	1.01183e+06	2.52647e+06	1.42573e+06	412019	859753
179	179	sp|P27105|STOM_HUMAN	Erythrocyte band 7 integral membrane protein OS=Homo sapiens OX=9606 GN=STOM PE=1 SV=3	2.35222e+06	2.41452e+06	641918	3.12745e+06	973337	1.4955e+06	1.3719e+06	1.31631e+06	467471	1.04626e+06	860738	1.17424e+06	2.25137e+06	1.263e+06	838309	2.08972e+06	1.57398e+06	1.89926e+06	856157	1.37485e+06	1.51712e+06	1.49524e+06	1.32163e+06	1.50754e+06	1.20707e+06	375518	1.07744e+06
180	180	sp|P50454|SERPH_HUMAN	Serpin H1 OS=Homo sapiens OX=9606 GN=SERPINH1 PE=1 SV=2	2.02712e+06	362771	5.47604e+06	160883	1.0632e+06	1.08482e+07	294627	2.74222e+06	1.60234e+06	1.76035e+06	5.83347e+06	5.04282e+06	300370	2.43107e+06	2.20212e+06	1.41762e+06	1.21809e+06	199883	566987	4.28144e+06	1.76237e+06	185676	767072	451908	525682	255858	2.40218e+06
181	181	sp|Q13938|CAYP1_HUMAN	Calcyphosin OS=Homo sapiens OX=9606 GN=CAPS PE=1 SV=2	489979	361092	2.45642e+06	560366	533902	1.30062e+06	8.97052e+06	1.39026e+06	829961	2.76116e+06	1.10938e+06	776129	4.11029e+06	1.75217e+06	682521	1.39258e+07	6.08528e+06	841967	4.67853e+06	744822	424781	633741	4.30823e+06	315221	577071	522578	353684
182	182	sp|P06744|G6PI_HUMAN	Glucose-6-phosphate isomerase OS=Homo sapiens OX=9606 GN=GPI PE=1 SV=4	581193	818253	1.13167e+06	805806	719256	984669	1.48204e+06	1.4208e+06	889070	1.67885e+06	1.55762e+06	1.11255e+06	1.33046e+06	955643	1.47445e+06	2.54115e+06	2.17069e+06	1.79057e+06	1.70589e+06	1.74416e+06	858144	709977	1.31717e+06	801849	377743	375036	961192
183	183	sp|P02766|TTHY_HUMAN	Transthyretin OS=Homo sapiens OX=9606 GN=TTR PE=1 SV=1	1.25792e+06	1.9666e+06	3.6896e+06	1.92956e+06	3.48243e+06	2.36687e+06	1.7604e+06	2.17842e+06	3.70559e+06	3.86579e+06	3.39777e+06	2.00001e+06	2.43879e+06	2.34298e+06	3.01034e+06	1.22328e+06	1.95025e+06	2.17066e+06	2.98941e+06	2.58954e+06	3.03628e+06	4.52022e+06	2.14956e+06	1.84907e+06	3.7497e+06	1.89837e+06	4.13798e+06
184	184	sp|Q15149|PLEC_HUMAN	Plectin OS=Homo sapiens OX=9606 GN=PLEC PE=1 SV=3	157500	160787	64698.8	107477	186815	319101	203537	149951	34244.4	250015	213163	44209.2	211113	195626	136313	417346	203415	109802	255136	292082	103008	56741.8	206750	134737	189734	212183	111909
185	185	sp|P67936|TPM4_HUMAN	Tropomyosin alpha-4 chain OS=Homo sapiens OX=9606 GN=TPM4 PE=1 SV=3	324728	72062.5	24316.5	104350	293439	841678	106845	347997	63466.5	427156	460332	379225	88278.9	312235	225845	273808	265688	201323	166497	578488	322534	46242.3	421858	146579	869729	45501.1	229743
186	186	sp|P13667|PDIA4_HUMAN	Protein disulfide-isomerase A4 OS=Homo sapiens OX=9606 GN=PDIA4 PE=1 SV=2	517291	365657	251269	377281	292690	2.15799e+06	950195	734347	118405	975454	1.44925e+06	1.49693e+06	577720	682346	304577	4.53859e+06	2.28264e+06	326285	906155	1.27703e+06	366343	398484	1.23257e+06	429666	547675	1.05302e+06	516919
187	187	sp|P02765|FETUA_HUMAN	Alpha-2-HS-glycoprotein OS=Homo sapiens OX=9606 GN=AHSG PE=1 SV=2	573841	584119	1.73083e+06	907872	779949	800505	855028	781520	1.19487e+06	1.45785e+06	1.13891e+06	834225	1.01132e+06	576362	895446	520630	662415	835863	1.28081e+06	874167	789916	945511	1.02022e+06	861819	1.94467e+06	752753	1.291e+06
188	188	sp|P36955|PEDF_HUMAN	Pigment epithelium-derived factor OS=Homo sapiens OX=9606 GN=SERPINF1 PE=1 SV=4	262511	690557	892056	666342	631889	539801	323283	614197	1.05949e+06	1.03589e+06	935381	623036	590025	656990	882971	468389	729030	950845	1.8665e+06	638006	616288	489841	509566	751043	714339	423003	1.33573e+06
189	189	sp|P07737|PROF1_HUMAN	Profilin-1 OS=Homo sapiens OX=9606 GN=PFN1 PE=1 SV=2	1.55149e+06	425010	896275	673602	1.71786e+06	3.52941e+06	2.93379e+06	3.04933e+06	500739	4.88484e+06	6.0068e+06	3.08446e+06	1.38742e+06	1.45328e+06	1.88031e+06	6.16072e+06	4.39671e+06	5.40894e+06	3.78588e+06	4.36146e+06	1.99487e+06	682236	3.66553e+06	1.0208e+06	601420	441134	1.70824e+06
190	190	sp|P09651|ROA1_HUMAN	Heterogeneous nuclear ribonucleoprotein A1 OS=Homo sapiens OX=9606 GN=HNRNPA1 PE=1 SV=5	815374	308017	204239	304739	565048	3.20225e+06	873923	1.08313e+06	324623	1.65527e+06	1.81437e+06	1.34079e+06	472418	538535	399827	3.41733e+06	1.53463e+06	440559	1.43373e+06	1.41557e+06	511888	184555	1.62346e+06	276381	197801	196647	340998
191	191	sp|P23526|SAHH_HUMAN	Adenosylhomocysteinase OS=Homo sapiens OX=9606 GN=AHCY PE=1 SV=4	1.39332e+06	1.3954e+06	1.17894e+06	923736	1.03807e+06	2.29706e+06	6.09973e+06	2.30128e+06	833717	3.49084e+06	3.29643e+06	2.27664e+06	1.80704e+06	1.14063e+06	939036	3.92024e+06	4.26889e+06	1.21828e+06	3.59101e+06	3.1648e+06	886467	915407	2.40054e+06	1.52037e+06	1.02003e+06	942598	665963
192	192	sp|P25705|ATPA_HUMAN	ATP synthase subunit alpha, mitochondrial OS=Homo sapiens OX=9606 GN=ATP5F1A PE=1 SV=1	1.86252e+06	375059	464367	402076	700732	4.63827e+06	2.49749e+06	1.46547e+06	450412	2.79246e+06	3.12699e+06	2.61343e+06	1.954e+06	1.68772e+06	1.36655e+06	6.98283e+06	3.54009e+06	1.20384e+06	3.93644e+06	3.31791e+06	962598	420571	2.57457e+06	561302	433378	518131	1.21738e+06
193	193	sp|O00391|QSOX1_HUMAN	Sulfhydryl oxidase 1 OS=Homo sapiens OX=9606 GN=QSOX1 PE=1 SV=3	313941	416673	3.58856e+06	394849	481462	173530	336198	1.3797e+06	946461	637784	391548	297326	514524	616025	739082	1.91738e+06	2.78469e+06	1.58258e+06	2.9444e+06	380920	295001	242851	519594	204045	205406	793170	726087
194	194	sp|P23284|PPIB_HUMAN	Peptidyl-prolyl cis-trans isomerase B OS=Homo sapiens OX=9606 GN=PPIB PE=1 SV=2	2.26474e+06	1.46946e+06	603218	548564	1.80852e+06	1.03436e+07	2.11003e+06	3.28812e+06	958748	5.52385e+06	6.74997e+06	5.82032e+06	1.37389e+06	2.02597e+06	1.00205e+06	1.22439e+07	5.75805e+06	2.50191e+06	3.79209e+06	5.67773e+06	1.91884e+06	1.25391e+06	3.18949e+06	1.69447e+06	1.17914e+06	1.10212e+06	1.07272e+06
195	195	sp|O00584|RNT2_HUMAN	Ribonuclease T2 OS=Homo sapiens OX=9606 GN=RNASET2 PE=1 SV=2	92777.4	324140	1.20549e+06	155488	282502	237364	230207	767598	1.30342e+06	1.12734e+06	686335	280559	118971	150237	154775	827543	1.15043e+06	853100	1.16397e+06	397548	238697	185927	205323	197138	103714	2.3509e+06	188987
196	196	sp|P05109|S10A8_HUMAN	Protein S100-A8 OS=Homo sapiens OX=9606 GN=S100A8 PE=1 SV=1	703334	405488	128816	2.30977e+06	3.09617e+06	888662	338321	7.32689e+06	218047	1.03451e+07	1.512e+06	822129	1.40569e+07	1.27933e+07	2.26342e+07	295745	404525	6.27248e+07	757055	1.97738e+06	6.22403e+06	4.38799e+06	2.80006e+06	1.43054e+06	3.32419e+06	217402	1.00115e+07
197	197	sp|P37837|TALDO_HUMAN	Transaldolase OS=Homo sapiens OX=9606 GN=TALDO1 PE=1 SV=2	328278	302752	64672.1	371919	344290	454948	823542	1.05503e+06	132768	1.33727e+06	1.33369e+06	722846	346733	353591	339794	942262	791100	1.20535e+06	667174	989278	427837	259771	1.18971e+06	371923	123653	110194	294646
198	198	sp|P08729|K2C7_HUMAN	Keratin, type II cytoskeletal 7 OS=Homo sapiens OX=9606 GN=KRT7 PE=1 SV=5	870610	198522	159663	405738	793019	1.11917e+06	1.46697e+06	1.19942e+06	142304	2.79172e+06	4.19584e+06	684688	592016	1.22912e+06	986923	5.46602e+06	2.0474e+06	297793	2.42826e+06	2.36699e+06	857049	271502	2.86937e+06	342455	624516	303532	892454
199	199	sp|Q01518|CAP1_HUMAN	Adenylyl cyclase-associated protein 1 OS=Homo sapiens OX=9606 GN=CAP1 PE=1 SV=5	365238	342731	156356	61721.9	227371	292692	381565	311962	141800	458962	573695	365935	253350	226391	209682	507258	359644	198611	407979	390270	214090	172053	350859	231276	278269	267326	265883
200	200	sp|P00568|KAD1_HUMAN	Adenylate kinase isoenzyme 1 OS=Homo sapiens OX=9606 GN=AK1 PE=1 SV=3	972149	1.04127e+06	1.35441e+06	1.12575e+06	783541	824272	1.83003e+06	609721	513632	941645	865038	864631	2.20921e+06	944761	390584	3.36739e+06	1.8073e+06	395056	1.892e+06	842630	950576	727517	1.27097e+06	848619	781944	610136	456918
201	201	sp|P62701|RS4X_HUMAN	40S ribosomal protein S4, X isoform OS=Homo sapiens OX=9606 GN=RPS4X PE=1 SV=2	358801	74356.5	272706	86614.7	229130	1.32702e+06	237314	432000	63804.6	806694	869669	773409	332011	258990	276548	2.74977e+06	1.30511e+06	184068	630154	995276	260927	88887.4	850755	112103	115473	170079	239394
202	202	sp|P40925|MDHC_HUMAN	Malate dehydrogenase, cytoplasmic OS=Homo sapiens OX=9606 GN=MDH1 PE=1 SV=4	741643	622171	1.46808e+06	891196	668433	1.35738e+06	4.65077e+06	1.20272e+06	344403	1.86664e+06	2.08112e+06	1.27206e+06	1.1935e+06	923596	607310	3.26385e+06	3.23691e+06	1.09302e+06	2.87139e+06	1.31153e+06	647689	814091	1.87223e+06	768130	768002	318232	549459
203	203	sp|P15311|EZRI_HUMAN	Ezrin OS=Homo sapiens OX=9606 GN=EZR PE=1 SV=4	388451	163122	885019	198835	303224	404933	1.36677e+06	708555	214928	1.43562e+06	545727	530009	696001	482555	354946	3.50283e+06	2.27134e+06	1.12708e+06	1.74523e+06	737446	275615	314785	695451	236737	233411	2.08491e+06	256564
204	204	sp|P11166|GTR1_HUMAN	Solute carrier family 2, facilitated glucose transporter member 1 OS=Homo sapiens OX=9606 GN=SLC2A1 PE=1 SV=2	2.1465e+06	1.54139e+06	121343	3.04262e+06	1.35398e+06	1.42474e+06	1.25855e+06	918229	159277	527715	520909	870353	1.56546e+06	1.03758e+06	441058	869184	585528	255487	187303	910996	2.02497e+06	1.06693e+06	759950	1.17888e+06	1.78235e+06	82946.4	523573
205	205	sp|P31146|COR1A_HUMAN	Coronin-1A OS=Homo sapiens OX=9606 GN=CORO1A PE=1 SV=4	395282	146505	163523	86493.4	349737	186257	371649	455447	85160.2	464271	611010	320330	430184	459143	663298	483017	259438	1.87625e+06	867388	661600	332092	298322	770932	305514	227802	148719	506176
206	206	sp|P00748|FA12_HUMAN	Coagulation factor XII OS=Homo sapiens OX=9606 GN=F12 PE=1 SV=3	719866	783306	727973	837900	652440	498684	465084	589593	725782	681759	836056	586321	1.08267e+06	1.08507e+06	1.39652e+06	271307	373982	330560	812892	545747	616649	831959	503327	752704	734215	578079	1.87106e+06
207	207	sp|P05090|APOD_HUMAN	Apolipoprotein D OS=Homo sapiens OX=9606 GN=APOD PE=1 SV=1	473719	1.3305e+06	610614	1.0507e+06	1.78868e+06	1.19018e+06	882239	1.42016e+06	375478	1.58409e+06	1.3294e+06	1.02493e+06	1.28719e+06	1.2925e+06	1.58128e+06	289250	232563	987407	627785	1.17073e+06	1.40299e+06	693064	1.09757e+06	533673	630867	377669	1.5979e+06
208	208	sp|P08311|CATG_HUMAN	Cathepsin G OS=Homo sapiens OX=9606 GN=CTSG PE=1 SV=2	334002	478194	267586	482222	814389	360058	202807	1.14449e+06	397986	1.02608e+06	446268	345281	2.02241e+06	2.3062e+06	5.04211e+06	239279	312571	1.11064e+07	400634	495982	1.746e+06	577333	494562	859289	465792	680359	3.25466e+06
209	209	sp|P36578|RL4_HUMAN	60S ribosomal protein L4 OS=Homo sapiens OX=9606 GN=RPL4 PE=1 SV=5	844731	438235	197853	230041	510667	3.01596e+06	346486	1.13825e+06	279071	1.32739e+06	2.06112e+06	1.64317e+06	546841	570532	464704	6.01569e+06	2.62355e+06	425827	642841	1.49019e+06	409950	279917	973006	225135	207650	296269	609959
210	210	sp|P13010|XRCC5_HUMAN	X-ray repair cross-complementing protein 5 OS=Homo sapiens OX=9606 GN=XRCC5 PE=1 SV=3	639252	395352	285290	334751	644075	1.91135e+06	1.00487e+06	1.00302e+06	182735	1.71199e+06	2.16043e+06	1.22498e+06	620065	543724	722206	4.27805e+06	1.81688e+06	617573	1.68899e+06	1.38608e+06	578754	377561	1.48793e+06	332814	354128	216603	595353
211	211	sp|P02750|A2GL_HUMAN	Leucine-rich alpha-2-glycoprotein OS=Homo sapiens OX=9606 GN=LRG1 PE=1 SV=2	361090	1.15479e+06	7.19907e+06	1.39622e+06	1.00763e+06	449073	643718	664112	2.315e+06	905831	853213	415744	1.57046e+06	1.32147e+06	3.56879e+06	1.32235e+06	1.99462e+06	1.16376e+06	2.8565e+06	428765	401587	597703	758393	633575	1.50533e+06	2.31414e+06	1.35785e+06
212	212	sp|P69892|HBG2_HUMAN	Hemoglobin subunit gamma-2 OS=Homo sapiens OX=9606 GN=HBG2 PE=1 SV=2	435099	566242	9279.41	301261	404847	4.73587e+06	976802	1.17789e+06	47744	58014.1	76388.1	406799	419132	383688	341119	75387.1	132476	34026.9	78181.2	315704	173303	553760	447708	166654	245756	42711.7	114012
213	213	sp|P13489|RINI_HUMAN	Ribonuclease inhibitor OS=Homo sapiens OX=9606 GN=RNH1 PE=1 SV=2	485556	622184	171227	400826	352041	628090	661821	534895	754757	806366	849886	538674	553952	398669	385779	1.14963e+06	642319	395159	451387	827889	141730	293436	466745	583585	338237	341626	347355
214	214	sp|P53621|COPA_HUMAN	Coatomer subunit alpha OS=Homo sapiens OX=9606 GN=COPA PE=1 SV=2	435416	272605	228438	380337	253410	1.15172e+06	570297	1.01248e+06	333844	1.19802e+06	951963	1.07874e+06	605490	538405	351385	2.20437e+06	993427	626514	578139	854100	703471	135272	1.06172e+06	226670	229855	268259	339518
215	215	sp|P06681|CO2_HUMAN	Complement C2 OS=Homo sapiens OX=9606 GN=C2 PE=1 SV=2	62932.7	206633	587086	151951	290579	223206	64483.2	113992	225314	152327	198617	181772	353659	163680	235971	85328.9	77442.6	149907	272727	154262	327218	113037	165931	213280	144688	310262	180283
216	216	sp|P08246|ELNE_HUMAN	Neutrophil elastase OS=Homo sapiens OX=9606 GN=ELANE PE=1 SV=1	138773	351858	153508	246925	399185	175266	150774	751366	227943	605294	235427	185956	1.46811e+06	1.15565e+06	2.56274e+06	135244	128471	3.21583e+06	137325	179840	794516	420919	329216	514622	426774	292718	1.57939e+06
217	217	sp|P62879|GBB2_HUMAN	Guanine nucleotide-binding protein G(I)/G(S)/G(T) subunit beta-2 OS=Homo sapiens OX=9606 GN=GNB2 PE=1 SV=3	511218	702236	1.11032e+06	569789	370589	747006	644071	347471	1.02065e+06	501487	479853	325173	677201	453786	538720	2.48124e+06	1.68226e+06	368003	814153	818563	288923	289081	482708	231224	432388	907022	431797
218	218	sp|P55058|PLTP_HUMAN	Phospholipid transfer protein OS=Homo sapiens OX=9606 GN=PLTP PE=1 SV=1	379120	327517	4.28534e+06	573243	403914	267885	255701	322806	3.0263e+06	397138	309876	300332	372289	301851	496483	861687	969205	398186	1.09004e+06	332839	214398	260118	447020	603441	521770	1.9356e+06	459833
219	219	sp|P18124|RL7_HUMAN	60S ribosomal protein L7 OS=Homo sapiens OX=9606 GN=RPL7 PE=1 SV=1	350686	230889	70719.9	116466	297750	1.5625e+06	313902	420834	59161	584331	770039	574651	458032	965454	174361	4.74288e+06	2.10937e+06	157215	517404	1.25923e+06	187556	121278	522836	543334	119637	82758.3	313451
220	220	sp|P60842|IF4A1_HUMAN	Eukaryotic initiation factor 4A-I OS=Homo sapiens OX=9606 GN=EIF4A1 PE=1 SV=1	328409	218099	190409	204599	306282	853724	331364	385777	65416.2	605752	776749	667117	228370	186325	185588	1.09165e+06	662928	175560	538182	677536	252584	249383	580937	263712	483568	76962.1	245359
221	221	sp|P61978|HNRPK_HUMAN	Heterogeneous nuclear ribonucleoprotein K OS=Homo sapiens OX=9606 GN=HNRNPK PE=1 SV=1	919867	158437	145053	216565	924898	3.07504e+06	1.40787e+06	1.5305e+06	152402	2.20161e+06	2.44964e+06	1.76977e+06	615979	843380	434545	4.59295e+06	1.88406e+06	553523	2.09153e+06	1.95085e+06	712438	228275	1.70251e+06	279005	479624	365296	334209
222	222	sp|P08697|A2AP_HUMAN	Alpha-2-antiplasmin OS=Homo sapiens OX=9606 GN=SERPINF2 PE=1 SV=3	524600	942064	1.14436e+06	828052	592454	771450	439086	445718	1.51342e+06	525387	653205	664936	1.11624e+06	864650	1.25718e+06	639188	685435	661090	1.00693e+06	681162	672344	633996	573745	888911	1.40121e+06	1.49283e+06	1.53164e+06
223	223	sp|P05154|IPSP_HUMAN	Plasma serine protease inhibitor OS=Homo sapiens OX=9606 GN=SERPINA5 PE=1 SV=3	811042	469362	7.69266e+06	1.11711e+06	728219	473169	604502	5.80481e+06	893709	2.66963e+06	933358	325119	1.17782e+06	838040	539825	1.27869e+06	1.49447e+06	2.07596e+06	2.11515e+06	954264	808768	465733	384437	1.08217e+06	786410	1.88487e+06	560334
224	224	sp|Q99623|PHB2_HUMAN	Prohibitin-2 OS=Homo sapiens OX=9606 GN=PHB2 PE=1 SV=2	996351	450628	227266	203677	660998	2.04112e+06	707091	1.03605e+06	438171	1.8103e+06	1.50958e+06	1.3034e+06	672270	821327	515774	4.00001e+06	1.63275e+06	396003	1.21794e+06	1.63882e+06	523706	222133	1.32454e+06	309533	331814	301133	393732
225	225	sp|P52209|6PGD_HUMAN	6-phosphogluconate dehydrogenase, decarboxylating OS=Homo sapiens OX=9606 GN=PGD PE=1 SV=3	496701	572015	357171	779207	676220	796770	1.06917e+06	1.11793e+06	225616	1.47573e+06	1.33421e+06	882853	1.16046e+06	1.16337e+06	1.29134e+06	1.0708e+06	854438	2.46673e+06	869086	748506	828596	610307	999210	583398	343872	324729	892925
226	226	sp|P21796|VDAC1_HUMAN	Voltage-dependent anion-selective channel protein 1 OS=Homo sapiens OX=9606 GN=VDAC1 PE=1 SV=2	858913	264809	196168	218283	461102	1.73512e+06	632381	782304	2.05043e+06	1.25809e+06	1.12909e+06	849976	502490	551000	341373	3.2245e+06	1.14052e+06	422024	1.06564e+06	1.49904e+06	383422	364368	926914	314554	231363	1.39451e+06	806119
227	227	sp|P30044|PRDX5_HUMAN	Peroxiredoxin-5, mitochondrial OS=Homo sapiens OX=9606 GN=PRDX5 PE=1 SV=4	483968	455854	986573	379899	634419	1.00266e+06	2.53705e+06	770437	237504	1.7104e+06	1.31726e+06	665568	1.41332e+06	760832	574538	3.05392e+06	2.83103e+06	1.16939e+06	2.35803e+06	1.13584e+06	488931	295506	1.80076e+06	253247	620600	344713	271020
228	228	sp|P37802|TAGL2_HUMAN	Transgelin-2 OS=Homo sapiens OX=9606 GN=TAGLN2 PE=1 SV=3	707294	317156	362257	485484	694836	1.12073e+06	1.03462e+06	658065	219199	1.32639e+06	2.27902e+06	1.04027e+06	1.26698e+06	1.01307e+06	534501	3.67732e+06	1.81682e+06	326442	1.11478e+06	1.50271e+06	538872	288781	1.86047e+06	621340	684961	344284	641505
229	229	sp|O75369|FLNB_HUMAN	Filamin-B OS=Homo sapiens OX=9606 GN=FLNB PE=1 SV=2	583826	277815	98087.7	229899	206252	360514	167633	282012	120525	331224	239434	274173	256413	153448	152519	735277	442852	123876	301311	316945	206573	454446	184152	493285	365058	116090	137488
230	230	sp|P46777|RL5_HUMAN	60S ribosomal protein L5 OS=Homo sapiens OX=9606 GN=RPL5 PE=1 SV=3	247330	274988	225820	175802	276940	947082	235404	362685	753577	677320	914957	593382	1.29639e+06	245680	300924	1.90061e+06	1.15681e+06	311684	561509	561332	163222	262827	648905	160786	167469	364736	880631
231	231	sp|P49368|TCPG_HUMAN	T-complex protein 1 subunit gamma OS=Homo sapiens OX=9606 GN=CCT3 PE=1 SV=4	394459	312055	510227	1.02236e+06	322160	935578	902734	465513	684109	811290	836323	835421	823831	585026	390831	1.50063e+06	1.29691e+06	228704	817071	744483	402482	540252	725786	404348	412590	287215	408852
232	232	sp|P02792|FRIL_HUMAN	Ferritin light chain OS=Homo sapiens OX=9606 GN=FTL PE=1 SV=2	252458	369931	1.73573e+06	5.49753e+06	752702	411916	259579	658210	277373	657167	2.47255e+06	371780	3.35059e+06	3.98403e+06	222734	469097	294663	437203	730618	559422	316767	324564	1.3955e+06	422081	424551	418885	578439
233	233	sp|O75882|ATRN_HUMAN	Attractin OS=Homo sapiens OX=9606 GN=ATRN PE=1 SV=2	228240	266559	1.62217e+06	354715	254734	353473	217889	374137	1.16152e+06	355690	310752	304373	390415	336098	319148	433220	662770	451119	981172	462386	303807	259744	328872	187523	655657	1.32799e+06	400049
234	234	sp|P39060|COIA1_HUMAN	Collagen alpha-1(XVIII) chain OS=Homo sapiens OX=9606 GN=COL18A1 PE=1 SV=5	84792.8	132307	478626	105421	126862	175608	309923	252716	141883	345362	179756	268176	271366	274263	295638	2.08685e+06	1.49494e+06	192394	200747	282571	263062	216811	196234	255315	452836	166546	257306
235	235	sp|P78417|GSTO1_HUMAN	Glutathione S-transferase omega-1 OS=Homo sapiens OX=9606 GN=GSTO1 PE=1 SV=2	1.31253e+06	1.70915e+06	793997	1.51819e+06	1.28995e+06	1.32115e+06	2.29373e+06	1.29328e+06	314370	1.5305e+06	2.17581e+06	1.58076e+06	1.69117e+06	1.24231e+06	877150	2.00449e+06	1.81903e+06	618979	997652	1.52152e+06	555623	1.26013e+06	1.69461e+06	1.82649e+06	1.12834e+06	367016	871704
236	236	sp|P14314|GLU2B_HUMAN	Glucosidase 2 subunit beta OS=Homo sapiens OX=9606 GN=PRKCSH PE=1 SV=2	319255	230041	261962	177277	162120	844467	234663	379420	214040	405078	694863	619530	334229	267922	190987	783976	483546	193001	321134	483306	182162	155762	417771	225429	539648	236405	130022
237	237	sp|O14818|PSA7_HUMAN	Proteasome subunit alpha type-7 OS=Homo sapiens OX=9606 GN=PSMA7 PE=1 SV=1	442179	660791	619076	494197	534317	766377	1.19867e+06	717998	167665	998951	965012	749199	644112	477780	210364	1.43533e+06	1.19629e+06	513625	900835	865091	434674	356436	753599	400588	220818	183631	353513
238	238	sp|P02753|RET4_HUMAN	Retinol-binding protein 4 OS=Homo sapiens OX=9606 GN=RBP4 PE=1 SV=3	395532	611623	816015	664503	874678	548492	672403	768279	522530	1.15956e+06	940047	618621	731796	719049	760989	221864	344491	764489	1.0041e+06	733476	1.01293e+06	705749	571809	472407	735887	720497	892497
239	239	sp|P20160|CAP7_HUMAN	Azurocidin OS=Homo sapiens OX=9606 GN=AZU1 PE=1 SV=3	145194	155193	101801	88179.9	265451	112081	361432	456635	205485	476944	173423	101843	2.66576e+06	2.65554e+06	3.07386e+06	172953	94778.7	8.08287e+06	104973	180016	784632	180811	156036	265680	587907	167671	2.07635e+06
240	240	sp|P61158|ARP3_HUMAN	Actin-related protein 3 OS=Homo sapiens OX=9606 GN=ACTR3 PE=1 SV=3	672783	613026	484641	302145	678785	1.05272e+06	1.14938e+06	741815	281440	1.27788e+06	1.22452e+06	725202	849584	676553	677119	1.20641e+06	1.13215e+06	1.11302e+06	1.43315e+06	1.19091e+06	430946	193957	1.044e+06	477940	411672	401093	541945
241	241	sp|P00492|HPRT_HUMAN	Hypoxanthine-guanine phosphoribosyltransferase OS=Homo sapiens OX=9606 GN=HPRT1 PE=1 SV=2	719762	1.06143e+06	481823	832796	691696	691806	1.21365e+06	784884	379776	924523	722882	803940	687635	609345	446019	593210	855521	301955	691329	865519	550511	608132	793906	903327	438349	274186	307450
242	242	sp|Q99879|H2B1M_HUMAN	Histone H2B type 1-M OS=Homo sapiens OX=9606 GN=H2BC14 PE=1 SV=3	1.02024e+06	68769.1	14270.9	197813	1.13567e+06	4.79146e+06	412858	2.57125e+06	75102.5	2.6128e+06	2.78809e+06	1.45122e+06	748362	1.19785e+06	991425	5.77518e+06	2.93602e+06	2.27258e+06	2.45379e+06	2.21537e+06	1.27997e+06	58375.4	1.67691e+06	162780	133838	105647	1.03383e+06
243	243	sp|P12429|ANXA3_HUMAN	Annexin A3 OS=Homo sapiens OX=9606 GN=ANXA3 PE=1 SV=3	633008	415101	305634	464903	668115	849286	1.05909e+06	985586	336944	1.34036e+06	642662	239911	650178	649212	1.07321e+06	3.74611e+06	1.60496e+06	2.92916e+06	713931	417753	358357	138215	1.05882e+06	1.48246e+06	858338	194427	867153
244	244	sp|P11171|41_HUMAN	Protein 4.1 OS=Homo sapiens OX=9606 GN=EPB41 PE=1 SV=4	1.28806e+06	976902	160065	643850	362634	471793	432831	214968	175086	120826	169259	390379	553595	449173	208562	136110	77464.5	66177.1	244552	357673	578981	514874	539182	544281	470932	169223	260979
245	245	sp|Q15084|PDIA6_HUMAN	Protein disulfide-isomerase A6 OS=Homo sapiens OX=9606 GN=PDIA6 PE=1 SV=1	1.04607e+06	264820	195129	292811	1.25758e+06	3.98921e+06	1.33494e+06	1.22692e+06	236710	2.08021e+06	2.58091e+06	2.38309e+06	495275	853422	461076	4.98301e+06	2.1914e+06	649790	1.26089e+06	2.38605e+06	656875	223644	1.47705e+06	480712	1.33751e+06	263326	700533
246	246	sp|P61981|1433G_HUMAN	14-3-3 protein gamma OS=Homo sapiens OX=9606 GN=YWHAG PE=1 SV=2	251534	185993	367579	152856	1.0528e+06	472575	511273	313256	73643.4	591070	677325	380199	243869	212804	136761	514906	464662	177233	489158	488193	174998	141919	408408	157050	231028	96207.3	165983
247	247	sp|P25786|PSA1_HUMAN	Proteasome subunit alpha type-1 OS=Homo sapiens OX=9606 GN=PSMA1 PE=1 SV=1	414456	315263	698233	560685	423340	929747	1.66992e+06	748638	225587	1.09191e+06	1.26597e+06	856166	851991	733153	579505	1.30346e+06	1.45715e+06	490101	1.20765e+06	861324	249447	282537	965092	294473	334849	866069	312609
248	248	sp|P02748|CO9_HUMAN	Complement component C9 OS=Homo sapiens OX=9606 GN=C9 PE=1 SV=2	97990.2	351042	558347	379833	373656	178966	184493	134267	274922	302401	483895	226202	404535	335971	1.18071e+06	93948.2	108733	137149	295651	255804	231470	271061	158790	396231	121103	153825	779442
249	249	sp|P12956|XRCC6_HUMAN	X-ray repair cross-complementing protein 6 OS=Homo sapiens OX=9606 GN=XRCC6 PE=1 SV=2	625182	222407	225910	279268	582439	1.40171e+06	848019	989788	212294	1.23482e+06	1.68851e+06	1.08286e+06	460425	536195	332005	2.69701e+06	1.20645e+06	368101	982408	992507	434794	260666	1.12404e+06	370253	305263	179637	279804
250	250	sp|P15531|NDKA_HUMAN	Nucleoside diphosphate kinase A OS=Homo sapiens OX=9606 GN=NME1 PE=1 SV=1	179556	96204	88402	124164	34124.3	289761	128323	200243	48814.9	183727	238429	285019	93341.8	92848	48254.1	163415	219730	84271.3	99876.6	204923	117455	21880.3	245791	175478	51056.8	44436.1	45551.8
251	251	sp|P07384|CAN1_HUMAN	Calpain-1 catalytic subunit OS=Homo sapiens OX=9606 GN=CAPN1 PE=1 SV=1	765693	1.58219e+06	3.88301e+06	2.05757e+06	1.79851e+06	1.8355e+06	1.83707e+06	2.14858e+06	2.8248e+06	2.57361e+06	2.62871e+06	1.63074e+06	780697	544258	533471	1.64938e+06	1.18034e+06	3.00906e+06	4.72125e+06	1.95509e+06	1.1271e+06	1.39082e+06	841047	418565	275538	1.75478e+06	2.51876e+06
252	252	sp|P14550|AK1A1_HUMAN	Aldo-keto reductase family 1 member A1 OS=Homo sapiens OX=9606 GN=AKR1A1 PE=1 SV=3	367000	227546	563931	186551	245296	661462	1.7224e+06	746058	150157	987664	1.22771e+06	623996	603516	467578	295209	2.51109e+06	1.45306e+06	905459	1.10877e+06	788324	268354	236321	751513	164326	177591	186504	222974
253	253	sp|P11766|ADHX_HUMAN	Alcohol dehydrogenase class-3 OS=Homo sapiens OX=9606 GN=ADH5 PE=1 SV=4	506432	358413	1.19156e+06	511584	816466	1.02449e+06	1.87855e+06	1.09911e+06	1.47166e+06	1.80356e+06	1.9769e+06	921831	269445	635915	285262	841270	1.14912e+06	658115	798277	1.22085e+06	444233	453555	797266	232271	224256	281782	190974
254	254	sp|P02743|SAMP_HUMAN	Serum amyloid P-component OS=Homo sapiens OX=9606 GN=APCS PE=1 SV=2	411454	413410	273328	681172	691084	580104	363748	443197	574370	1.12032e+06	1.31179e+06	691149	756724	636573	702328	418265	258875	268170	219822	560780	645534	450338	1.48313e+06	564672	569223	274513	1.55158e+06
255	255	sp|P36222|CH3L1_HUMAN	Chitinase-3-like protein 1 OS=Homo sapiens OX=9606 GN=CHI3L1 PE=1 SV=2	715769	847719	3.60694e+06	1.08511e+06	776603	708968	247723	342388	2.02397e+06	540128	526612	418904	828433	697481	334131	2.26071e+06	3.10197e+06	2.02229e+06	2.16201e+06	357209	542395	595936	560767	539502	1.81709e+06	2.95536e+06	559311
256	256	sp|P12109|CO6A1_HUMAN	Collagen alpha-1(VI) chain OS=Homo sapiens OX=9606 GN=COL6A1 PE=1 SV=3	694672	343558	4.3165e+06	229480	308104	1.42769e+06	268110	661217	1.42905e+06	565955	550481	361435	286125	230871	359168	769333	1.04049e+06	372995	616245	1.94396e+06	206876	140150	190252	527743	650235	2.27419e+06	396703
257	257	sp|P0DOX2|IGA2_HUMAN	Immunoglobulin alpha-2 heavy chain OS=Homo sapiens OX=9606 PE=1 SV=2	232369	667348	201922	167160	334624	180863	237383	148141	209438	211347	272268	620876	186248	291082	430704	268786	475211	3.31594e+06	618965	775798	175605	554606	231112	174224	731914	138250	457312
258	258	sp|P63241|IF5A1_HUMAN	Eukaryotic translation initiation factor 5A-1 OS=Homo sapiens OX=9606 GN=EIF5A PE=1 SV=2	339927	378538	370481	223290	614678	718940	797800	632521	226394	737766	839645	844855	466954	402399	298507	1.38983e+06	958751	335618	424933	691256	291273	373430	736604	360583	769556	352855	352358
259	259	sp|P15880|RS2_HUMAN	40S ribosomal protein S2 OS=Homo sapiens OX=9606 GN=RPS2 PE=1 SV=2	220960	164841	78149	136128	139796	1.12398e+06	118841	529571	145191	905811	1.02739e+06	683479	170481	195161	115076	2.16112e+06	889609	235075	458376	703251	203244	82132.9	598405	151060	370048	130862	261509
260	260	sp|P10768|ESTD_HUMAN	S-formylglutathione hydrolase OS=Homo sapiens OX=9606 GN=ESD PE=1 SV=2	347388	387600	352868	471301	250093	300196	545469	352389	1.53555e+06	597897	644738	337897	409360	366162	1.05695e+06	663163	852865	311687	516834	440950	448335	190628	418969	397479	510863	3.34613e+06	435112
261	261	sp|Q86VP6|CAND1_HUMAN	Cullin-associated NEDD8-dissociated protein 1 OS=Homo sapiens OX=9606 GN=CAND1 PE=1 SV=2	496421	2.71797e+06	474234	530907	554203	1.05817e+06	1.27883e+06	711388	243932	1.01961e+06	1.12571e+06	892084	690285	514743	312147	1.59101e+06	1.11365e+06	231747	881806	937124	548503	326887	811981	404480	228014	163917	332279
262	262	sp|Q9Y265|RUVB1_HUMAN	RuvB-like 1 OS=Homo sapiens OX=9606 GN=RUVBL1 PE=1 SV=1	196856	266179	639765	198409	145636	483572	669705	260772	297112	513247	384614	337479	444352	266776	114661	1.27425e+06	1.03695e+06	138720	755774	416689	146470	151325	576998	104392	134458	344592	244867
263	263	sp|P47756|CAPZB_HUMAN	F-actin-capping protein subunit beta OS=Homo sapiens OX=9606 GN=CAPZB PE=1 SV=4	268344	329323	251340	138911	199911	479622	406348	385591	202639	573972	540048	351765	253595	230092	243827	579182	595859	464569	488534	458738	308812	152355	451219	204879	601699	233575	219352
264	264	sp|Q9UBC9|SPRR3_HUMAN	Small proline-rich protein 3 OS=Homo sapiens OX=9606 GN=SPRR3 PE=1 SV=2	241548	76862	141678	61671	371275	369872	148872	2.22959e+06	91294.8	588314	182997	161472	124272	470168	2.3893e+06	136890	136341	3.49094e+06	123053	342000	261386	1.31577e+06	163796	125449	131545	197255	816948
265	265	sp|Q15366|PCBP2_HUMAN	Poly(rC)-binding protein 2 OS=Homo sapiens OX=9606 GN=PCBP2 PE=1 SV=1	403767	206222	76627.2	111242	321321	1.50033e+06	713451	634382	175802	1.13313e+06	1.28651e+06	1.04767e+06	483670	414772	307505	2.78805e+06	1.14025e+06	186549	938975	1.05593e+06	327514	112214	859956	108159	173545	2.87508e+06	223940
266	266	sp|P31943|HNRH1_HUMAN	Heterogeneous nuclear ribonucleoprotein H OS=Homo sapiens OX=9606 GN=HNRNPH1 PE=1 SV=4	371844	124435	56582.4	86348.8	282093	1.22465e+06	344455	494968	970827	602453	703933	537469	195653	271815	270665	1.48095e+06	594069	158064	483564	627845	239387	88444.4	538718	129922	122970	195646	162361
267	267	sp|P13727|PRG2_HUMAN	Bone marrow proteoglycan OS=Homo sapiens OX=9606 GN=PRG2 PE=1 SV=2	237080	371659	58545.6	521225	220222	221399	187480	225234	179355	176093	141478	233908	199258	174508	455349	115877	129374	144107	162384	346588	722373	254938	194706	482407	339092	237592	3.35374e+06
268	268	sp|P02452|CO1A1_HUMAN	Collagen alpha-1(I) chain OS=Homo sapiens OX=9606 GN=COL1A1 PE=1 SV=5	80256.3	80865.9	125982	29685.9	56854	641868	51169.4	929256	41616	400316	323483	174484	287613	119605	130862	104862	160111	118221	77447.2	195638	67524.3	27028.6	196632	42374.6	362998	66218.4	77370.3
269	269	sp|P19652|A1AG2_HUMAN	Alpha-1-acid glycoprotein 2 OS=Homo sapiens OX=9606 GN=ORM2 PE=1 SV=2	386064	1.33143e+06	1.70199e+06	1.54069e+06	1.32362e+06	751412	609709	762900	2.40226e+06	1.24284e+06	1.22156e+06	835593	1.10444e+06	1.02895e+06	2.70646e+06	557167	929276	283173	837863	797912	442417	838890	1.21518e+06	977345	1.6816e+06	3.20739e+06	1.90315e+06
270	270	sp|Q13231|CHIT1_HUMAN	Chitotriosidase-1 OS=Homo sapiens OX=9606 GN=CHIT1 PE=1 SV=1	343368	180468	822768	699866	91488	251764	242541	123544	807829	192457	223097	136733	303828	227072	330890	194729	297844	377218	218848	238773	110313	98052.3	186643	356453	191991	1.06738e+06	336975
271	271	sp|Q7Z7G0|TARSH_HUMAN	Target of Nesh-SH3 OS=Homo sapiens OX=9606 GN=ABI3BP PE=1 SV=1	648260	462212	2.05596e+06	564233	145546	610279	293970	126236	874962	267017	312385	154120	365983	166296	275625	932033	1.25901e+06	181458	369494	410242	135084	128395	132854	172434	728760	739644	183351
272	272	sp|P27169|PON1_HUMAN	Serum paraoxonase/arylesterase 1 OS=Homo sapiens OX=9606 GN=PON1 PE=1 SV=3	275942	255789	397028	373583	660454	654989	363199	519471	219951	905017	610391	502489	360933	443874	601196	194664	236239	420588	436361	510850	678976	539908	566176	352326	325841	360545	597006
273	273	sp|P04844|RPN2_HUMAN	Dolichyl-diphosphooligosaccharide--protein glycosyltransferase subunit 2 OS=Homo sapiens OX=9606 GN=RPN2 PE=1 SV=3	166876	146558	93867.8	294076	352260	448483	145222	142542	83837.1	217222	212299	226264	181333	42238	126289	570819	262312	151625	168475	220050	496423	287683	190091	114301	35471.3	82165.6	124737
274	274	sp|P07910|HNRPC_HUMAN	Heterogeneous nuclear ribonucleoproteins C1/C2 OS=Homo sapiens OX=9606 GN=HNRNPC PE=1 SV=4	1.15998e+06	385692	158588	218250	823705	3.99451e+06	1.47255e+06	1.69936e+06	107969	2.51022e+06	2.93611e+06	1.89255e+06	505733	804227	340791	5.10228e+06	1.84025e+06	401130	1.85307e+06	1.85469e+06	710084	434296	2.3695e+06	375627	664702	121229	652467
275	275	sp|P07741|APT_HUMAN	Adenine phosphoribosyltransferase OS=Homo sapiens OX=9606 GN=APRT PE=1 SV=2	428075	1.11204e+06	457832	428618	400747	583361	1.21424e+06	544392	193564	994784	862893	557492	632644	413260	302990	1.27282e+06	1.31879e+06	359297	903417	745975	271134	240727	750323	394611	200234	279361	330579
276	276	sp|Q92876|KLK6_HUMAN	Kallikrein-6 OS=Homo sapiens OX=9606 GN=KLK6 PE=1 SV=1	133203	270128	2.4794e+06	216169	281640	76825.9	216742	109008	1.65823e+06	77651.4	124839	99377.3	117879	101824	130178	308824	435261	84204.3	546660	54213	179229	118021	180206	82023.2	253643	1.91508e+06	181505
277	277	sp|P28066|PSA5_HUMAN	Proteasome subunit alpha type-5 OS=Homo sapiens OX=9606 GN=PSMA5 PE=1 SV=3	284067	328700	531475	428809	199630	586507	872291	405315	374249	461193	746524	526185	441766	429407	396909	837836	865406	212048	708313	518093	270516	236691	645145	290714	251736	138499	243203
278	278	sp|P62424|RL7A_HUMAN	60S ribosomal protein L7a OS=Homo sapiens OX=9606 GN=RPL7A PE=1 SV=2	277912	242996	196368	72198.2	365518	933254	324013	262344	110956	523562	713209	593643	405455	370594	418699	1.7432e+06	925563	168001	373659	717694	327428	87989.4	240922	1.37145e+06	472323	262497	395939
279	279	sp|P05388|RLA0_HUMAN	60S acidic ribosomal protein P0 OS=Homo sapiens OX=9606 GN=RPLP0 PE=1 SV=1	2.34757e+06	3.16773e+06	677183	909815	358200	1.93799e+06	1.29437e+06	592601	300786	1.15813e+06	1.52224e+06	1.17484e+06	437285	1.16806e+06	346144	2.47762e+06	1.65277e+06	303959	1.37099e+06	1.19168e+06	1.69986e+06	1.71494e+06	1.14579e+06	220145	2.89642e+06	198280	673484
280	280	sp|Q96PD5|PGRP2_HUMAN	N-acetylmuramoyl-L-alanine amidase OS=Homo sapiens OX=9606 GN=PGLYRP2 PE=1 SV=1	181126	1.61264e+06	619748	168513	1.25044e+06	508799	845012	848539	508427	1.23233e+06	924702	1.07301e+06	605077	552960	1.12484e+06	1.07615e+06	593209	576243	823075	863701	4.04658e+06	1.14241e+06	920115	513310	338434	139676	940394
281	281	sp|P03973|SLPI_HUMAN	Antileukoproteinase OS=Homo sapiens OX=9606 GN=SLPI PE=1 SV=2	41063	65865.6	220818	43091.3	385682	66586.9	220703	2.33487e+06	77756.8	1.28368e+06	260035	58209.8	74943.2	382020	267304	436092	545163	4.3418e+06	491577	169559	241053	255684	61374.2	191207	124586	101466	72408.5
282	282	sp|P62826|RAN_HUMAN	GTP-binding nuclear protein Ran OS=Homo sapiens OX=9606 GN=RAN PE=1 SV=3	774538	1.19554e+06	272088	874574	827055	1.22179e+06	958464	1.04336e+06	24836.1	907012	1.30198e+06	1.21939e+06	874598	636017	575928	939184	943818	318187	746844	1.24582e+06	755196	730597	905289	981460	317576	154703	537462
283	283	sp|O75874|IDHC_HUMAN	Isocitrate dehydrogenase [NADP] cytoplasmic OS=Homo sapiens OX=9606 GN=IDH1 PE=1 SV=2	656069	665765	389471	180575	202513	354573	1.17057e+06	1.27883e+06	136250	1.46133e+06	737024	304581	516393	382179	259149	586848	928236	356313	963547	1.50298e+06	223471	381924	669517	100668	449233	117158	176322
284	284	sp|P50990|TCPQ_HUMAN	T-complex protein 1 subunit theta OS=Homo sapiens OX=9606 GN=CCT8 PE=1 SV=4	400394	356483	471021	270741	325514	862065	1.13122e+06	493395	122044	816899	852179	720090	577999	354196	292521	1.02151e+06	1.1128e+06	145892	788053	832447	261541	138225	768744	264341	235809	237177	311970
285	285	sp|P84077|ARF1_HUMAN	ADP-ribosylation factor 1 OS=Homo sapiens OX=9606 GN=ARF1 PE=1 SV=2	220978	295407	117089	121833	228304	396792	232994	252759	90267.7	302855	394866	307607	235790	113884	116438	530144	473226	200961	270579	450571	109913	95866.7	294971	83414.2	91011.1	102704	85449.3
286	286	sp|Q14204|DYHC1_HUMAN	Cytoplasmic dynein 1 heavy chain 1 OS=Homo sapiens OX=9606 GN=DYNC1H1 PE=1 SV=5	535293	1.20282e+06	249819	326970	212723	786556	806492	464084	176868	615599	796706	392429	196868	185013	338481	1.83215e+06	1.03765e+06	381310	506052	480744	201260	825095	421777	470363	130510	406267	402348
287	287	sp|P07225|PROS_HUMAN	Vitamin K-dependent protein S OS=Homo sapiens OX=9606 GN=PROS1 PE=1 SV=1	411782	94980.4	598398	126019	31436.1	166137	344674	123351	191078	126155	105566	116924	115981	273956	116609	176315	129404	91773.6	192002	140480	98898.5	386112	165915	27327.9	391943	367885	141633
288	288	sp|P19338|NUCL_HUMAN	Nucleolin OS=Homo sapiens OX=9606 GN=NCL PE=1 SV=3	514621	675856	229771	235888	443149	1.40817e+06	563891	644658	180872	976048	1.07743e+06	827569	415986	386946	343958	2.52378e+06	954849	383167	940924	886439	508363	337847	882264	463815	306703	181770	280669
289	289	sp|P25789|PSA4_HUMAN	Proteasome subunit alpha type-4 OS=Homo sapiens OX=9606 GN=PSMA4 PE=1 SV=1	303666	637546	556969	413423	186765	530666	1.06666e+06	538686	311229	733693	807571	529755	347741	286657	282877	699241	813830	733051	700509	459046	669440	288730	591267	429236	2.1518e+06	277466	420971
290	290	sp|P01619|KV320_HUMAN	Immunoglobulin kappa variable 3-20 OS=Homo sapiens OX=9606 GN=IGKV3-20 PE=1 SV=2	1.55611e+06	3.4533e+06	3.76617e+06	4.7944e+06	4.84488e+06	2.21152e+06	1.95651e+06	3.16087e+06	2.46251e+06	3.56654e+06	2.78234e+06	3.36632e+06	2.76712e+06	2.84989e+06	3.76178e+06	1.17921e+06	2.06705e+06	2.88952e+07	5.97479e+06	3.81428e+06	4.82045e+06	3.01803e+06	2.92226e+06	2.24992e+06	1.03957e+06	3.47136e+06	6.95544e+06
291	291	sp|P39023|RL3_HUMAN	60S ribosomal protein L3 OS=Homo sapiens OX=9606 GN=RPL3 PE=1 SV=2	460337	313923	80452.3	165281	100566	344183	602160	157677	67185.2	331850	354967	286496	209967	143233	80594.2	935145	487664	145977	117763	339574	236498	439417	215272	261819	610989	141545	98764.2
292	292	sp|P35232|PHB_HUMAN	Prohibitin OS=Homo sapiens OX=9606 GN=PHB PE=1 SV=1	673907	307155	294062	176682	136280	756550	265002	378669	63253.1	489036	498292	639403	290650	263446	151808	1.5033e+06	596740	158291	432445	708347	414142	236043	420457	101895	593352	107044	198651
293	293	sp|P51148|RAB5C_HUMAN	Ras-related protein Rab-5C OS=Homo sapiens OX=9606 GN=RAB5C PE=1 SV=2	156983	91928.7	74751.7	61615.5	131166	179532	139602	114380	81092.2	169026	193479	149317	111279	111391	70517.3	300753	219984	110684	250342	175021	81124.2	46438.5	146601	63340.1	164719	38222.5	79876.9
294	294	sp|P08185|CBG_HUMAN	Corticosteroid-binding globulin OS=Homo sapiens OX=9606 GN=SERPINA6 PE=1 SV=1	432164	706671	1.34891e+06	479876	491641	384764	680060	427087	998294	492072	805533	358494	656013	691450	801231	800487	1.19455e+06	372237	2.12294e+06	350941	418592	282157	355953	910729	1.35926e+06	1.10433e+06	1.07129e+06
295	295	sp|P23246|SFPQ_HUMAN	Splicing factor, proline- and glutamine-rich OS=Homo sapiens OX=9606 GN=SFPQ PE=1 SV=2	140781	116860	125901	63184.6	88367.2	431549	112299	258475	52957.9	277145	258606	172625	116975	129222	78986.4	345522	171884	64049.4	235004	223509	80500.9	47757.1	209205	48575.7	57200.7	104464	103261
296	296	sp|P07585|PGS2_HUMAN	Decorin OS=Homo sapiens OX=9606 GN=DCN PE=1 SV=1	385489	440905	528547	268656	179914	540830	274155	331558	200797	315697	456679	180906	639545	135542	174842	310566	268389	309113	313285	459200	281749	112070	428548	221038	709902	181003	330616
297	297	sp|P07437|TBB5_HUMAN	Tubulin beta chain OS=Homo sapiens OX=9606 GN=TUBB PE=1 SV=2	631043	197988	199862	155243	627523	3.05795e+06	1.25378e+06	857958	195020	1.29331e+06	2.19603e+06	1.91729e+06	816340	633550	501656	2.84503e+06	1.71461e+06	443848	1.80588e+06	1.61123e+06	506336	241396	1.02168e+06	347149	261570	257661	530854
298	298	sp|O00264|PGRC1_HUMAN	Membrane-associated progesterone receptor component 1 OS=Homo sapiens OX=9606 GN=PGRMC1 PE=1 SV=3	264848	484654	131165	272876	161809	3.30883e+06	143806	377362	110346	352330	746737	1.03466e+06	205153	219208	174515	840578	271976	96853.8	75075.7	287951	130837	446803	512577	57973.6	136824	105431	76621.7
299	299	sp|P00441|SODC_HUMAN	Superoxide dismutase [Cu-Zn] OS=Homo sapiens OX=9606 GN=SOD1 PE=1 SV=2	490186	691019	242050	277946	356801	336907	707777	406477	121229	335729	405483	529630	344180	218471	556861	459717	626299	206863	338972	481627	471875	337406	493168	582978	640638	234478	138117
300	300	sp|P62979|RS27A_HUMAN	Ubiquitin-40S ribosomal protein S27a OS=Homo sapiens OX=9606 GN=RPS27A PE=1 SV=2	1.23428e+06	448905	998856	334559	771487	1.89168e+06	2.43464e+06	2.06176e+06	232630	2.29842e+06	2.39097e+06	1.57245e+06	703035	1.34282e+06	734578	3.15493e+06	2.16528e+06	1.71757e+06	3.24002e+06	1.24758e+06	1.13161e+06	959751	2.27155e+06	517864	1.71544e+06	396056	405549
301	301	sp|P60891|PRPS1_HUMAN	Ribose-phosphate pyrophosphokinase 1 OS=Homo sapiens OX=9606 GN=PRPS1 PE=1 SV=2	479279	882717	443923	650440	254910	466771	702282	316619	86317.3	472578	209463	531948	531817	415219	137391	1.15311e+06	824569	361121	389246	647983	228898	1.04238e+06	426954	338985	888404	202824	274465
302	302	sp|P61586|RHOA_HUMAN	Transforming protein RhoA OS=Homo sapiens OX=9606 GN=RHOA PE=1 SV=1	676964	297045	556314	211016	669135	603823	1.31073e+06	1.16731e+06	154508	1.73469e+06	1.55388e+06	456135	306921	248192	435681	1.59107e+06	1.63925e+06	954967	1.64199e+06	1.18893e+06	1.28657e+06	341878	1.18777e+06	251754	136322	183083	188213
303	303	sp|P59665|DEF1_HUMAN	Neutrophil defensin 1 OS=Homo sapiens OX=9606 GN=DEFA1 PE=1 SV=1	2.68352e+06	575586	334027	1.00248e+06	4.44428e+06	1.01777e+06	458372	8.47539e+06	167739	1.19272e+07	2.26553e+06	968602	1.85585e+07	3.35857e+07	4.74357e+07	732313	631078	1.40608e+08	1.15274e+06	1.56061e+06	1.10275e+07	6.86732e+06	3.81364e+06	2.92551e+06	2.74648e+06	214490	2.05289e+07
304	304	sp|Q08257|QOR_HUMAN	Quinone oxidoreductase OS=Homo sapiens OX=9606 GN=CRYZ PE=1 SV=1	183886	287584	523596	296868	747219	490122	1.70259e+06	318832	233874	1.13889e+06	886492	439377	535981	270044	243218	2.33982e+06	1.66376e+06	278449	964057	424822	297797	511323	998320	186477	448115	251919	250972
305	305	sp|Q9Y2Q3|GSTK1_HUMAN	Glutathione S-transferase kappa 1 OS=Homo sapiens OX=9606 GN=GSTK1 PE=1 SV=3	239837	134892	59181.6	70736.8	112867	578716	200625	294933	50190.7	621696	513887	381429	251507	159651	130472	1.77771e+06	749490	204329	498641	566420	130708	70594	512558	120122	101915	135591	158512
306	306	sp|P68032|ACTC_HUMAN	Actin, alpha cardiac muscle 1 OS=Homo sapiens OX=9606 GN=ACTC1 PE=1 SV=1	2.55055e+06	595535	1.71921e+06	519776	2.34824e+06	7.13012e+06	4.32195e+06	3.86918e+06	480535	7.08021e+06	5.58865e+06	3.40344e+06	2.17552e+06	2.79193e+06	2.6367e+06	7.68502e+06	6.73437e+06	5.60532e+06	7.97591e+06	6.47142e+06	2.89347e+06	928532	4.28304e+06	1.096e+06	1.25621e+06	497856	2.52915e+06
307	307	sp|O75083|WDR1_HUMAN	WD repeat-containing protein 1 OS=Homo sapiens OX=9606 GN=WDR1 PE=1 SV=4	243057	198696	248810	133852	287962	490960	585370	363122	161223	704816	723981	358562	356602	200717	255043	881998	605377	531322	641439	762807	273073	146686	404441	248636	186352	255675	162542
308	308	sp|P60900|PSA6_HUMAN	Proteasome subunit alpha type-6 OS=Homo sapiens OX=9606 GN=PSMA6 PE=1 SV=1	270855	400707	1.10984e+06	458594	302711	480434	946832	416861	149008	515989	508313	412057	426081	338975	239255	816613	968882	968232	868215	490211	279715	265710	531851	281199	239600	125073	281907
309	309	sp|P26599|PTBP1_HUMAN	Polypyrimidine tract-binding protein 1 OS=Homo sapiens OX=9606 GN=PTBP1 PE=1 SV=1	570064	1.8781e+06	64326.2	201804	284987	1.29896e+06	617888	396180	88875.5	471623	696919	772740	959310	508221	331219	2.38991e+06	913386	221474	781917	833551	196963	139013	678448	550157	309007	225730	277299
310	310	sp|Q53GD3|CTL4_HUMAN	Choline transporter-like protein 4 OS=Homo sapiens OX=9606 GN=SLC44A4 PE=1 SV=2	29686.3	74569.1	522220	77147.8	37831.1	39363.6	185100	74826.2	243016	136306	44895.9	40537.9	74851.6	36841.4	52357.2	521053	648682	154865	480643	55726.3	26864.9	27194.5	78645.1	36368.3	29608.3	311294	26215.4
311	311	sp|P78527|PRKDC_HUMAN	DNA-dependent protein kinase catalytic subunit OS=Homo sapiens OX=9606 GN=PRKDC PE=1 SV=3	230532	162915	200072	167623	274649	665697	319210	389865	205400	513183	448796	378311	216393	276925	211418	1.14439e+06	513414	261897	486787	447300	193379	67525	333483	175954	245579	389889	189067
312	312	sp|P62277|RS13_HUMAN	40S ribosomal protein S13 OS=Homo sapiens OX=9606 GN=RPS13 PE=1 SV=2	431372	189187	111576	98810.9	212723	1.51978e+06	222625	616600	115201	1.10314e+06	1.18596e+06	636018	288525	300574	147861	3.27616e+06	1.38687e+06	253820	854755	1.10706e+06	265948	73657.9	942210	154134	152406	147120	177029
313	313	sp|P05543|THBG_HUMAN	Thyroxine-binding globulin OS=Homo sapiens OX=9606 GN=SERPINA7 PE=1 SV=2	224054	497859	698208	513124	507430	322587	301618	323840	597842	426013	379049	210265	474218	548680	714531	142215	146175	247387	461239	389923	462706	332875	279405	536064	614462	1.60877e+06	1.1949e+06
314	314	sp|P03952|KLKB1_HUMAN	Plasma kallikrein OS=Homo sapiens OX=9606 GN=KLKB1 PE=1 SV=1	295924	337957	239326	416051	422290	306640	150114	330418	130964	332785	362337	132561	726330	602732	507606	53911.3	71467.4	224662	194399	439259	479806	225733	251401	639358	365338	120182	782533
315	315	sp|P26373|RL13_HUMAN	60S ribosomal protein L13 OS=Homo sapiens OX=9606 GN=RPL13 PE=1 SV=4	518977	139612	87336.7	67701.2	243121	2.24029e+06	78113.2	725842	122545	943535	1.51024e+06	1.31781e+06	338582	331720	186015	3.46083e+06	1.3262e+06	206234	506758	1.44576e+06	210584	121861	529299	63751.3	100202	183640	198842
316	316	sp|P29622|KAIN_HUMAN	Kallistatin OS=Homo sapiens OX=9606 GN=SERPINA4 PE=1 SV=3	298183	400798	702165	426791	428141	344670	214223	329626	948351	490330	470693	318139	374489	343897	413811	266284	322079	415757	646378	339582	321669	225832	272451	339978	285903	745825	490307
317	317	sp|P13647|K2C5_HUMAN	Keratin, type II cytoskeletal 5 OS=Homo sapiens OX=9606 GN=KRT5 PE=1 SV=3	343663	306140	456417	300149	524602	1.27688e+06	926662	1.61884e+06	300661	1.30663e+06	452820	424672	280084	1.06452e+06	4.25764e+06	433269	333492	3.83151e+06	974886	780810	404084	712301	451835	150808	429087	457979	1.00802e+06
318	318	sp|P62241|RS8_HUMAN	40S ribosomal protein S8 OS=Homo sapiens OX=9606 GN=RPS8 PE=1 SV=2	630293	355701	212259	194020	422381	1.51673e+06	205371	655669	182762	959961	1.2098e+06	943992	327643	540282	409004	3.15067e+06	1.43548e+06	314339	716632	1.04286e+06	483432	222228	807623	140293	152118	238885	339569
319	319	sp|P06702|S10A9_HUMAN	Protein S100-A9 OS=Homo sapiens OX=9606 GN=S100A9 PE=1 SV=1	3.83887e+06	5.02765e+06	114071	2.98176e+06	454330	223623	551375	796008	1.19157e+06	3.34739e+06	339703	3.27532e+06	5.34247e+06	4.26055e+06	5.47901e+06	133112	48365.9	7.65036e+06	486589	3.73996e+06	1.13789e+06	526615	474216	5.54209e+06	4.37668e+06	173225	3.6621e+06
320	320	sp|P15941|MUC1_HUMAN	Mucin-1 OS=Homo sapiens OX=9606 GN=MUC1 PE=1 SV=3	92543.5	145739	2.98033e+06	144296	248607	60765.1	863092	662571	1.05086e+06	1.27108e+06	653763	305125	579266	445033	807634	2.0583e+06	1.88441e+06	1.06689e+06	2.1614e+06	442638	108584	69631.7	541216	97290.9	80454.1	1.34974e+06	747028
321	321	sp|P48735|IDHP_HUMAN	Isocitrate dehydrogenase [NADP], mitochondrial OS=Homo sapiens OX=9606 GN=IDH2 PE=1 SV=2	291910	119099	41439.5	131186	144890	896866	278147	235509	67299.6	427660	544944	361996	259780	209378	180720	1.17377e+06	438186	150633	573296	497043	191962	106451	391109	221852	53406.7	44527.2	145512
322	322	sp|P27635|RL10_HUMAN	60S ribosomal protein L10 OS=Homo sapiens OX=9606 GN=RPL10 PE=1 SV=4	151862	287254	104015	92245.7	122461	388382	98963.1	121593	91339.3	212456	301390	222138	101245	170344	186631	914123	409168	125511	120751	278683	121519	90121.1	148009	203416	165122	77273.6	194329
323	323	sp|P29508|SPB3_HUMAN	Serpin B3 OS=Homo sapiens OX=9606 GN=SERPINB3 PE=1 SV=2	142906	303469	126274	94635.2	327092	301916	196334	1.94061e+06	136792	984019	238256	135522	165985	904912	2.29922e+06	84210.2	525370	4.88259e+06	120683	374827	375838	887345	334692	289071	121729	277556	639894
324	324	sp|P68431|H31_HUMAN	Histone H3.1 OS=Homo sapiens OX=9606 GN=H3C1 PE=1 SV=2	51426.3	210134	247079	398809	9223.95	418773	17509.2	10779.8	122680	16755.2	127843	319571	206793	0	177682	245369	208161	405795	440363	381915	13080.2	19287	315902	176628	14186.4	287901	194021
325	325	sp|Q16555|DPYL2_HUMAN	Dihydropyrimidinase-related protein 2 OS=Homo sapiens OX=9606 GN=DPYSL2 PE=1 SV=1	341682	282321	207687	148398	252755	630783	468585	340850	124943	406080	1.09969e+06	398111	325506	230309	145715	551584	431818	176256	768610	633570	209450	184495	544335	226082	114265	316533	213191
326	326	sp|Q13838|DX39B_HUMAN	Spliceosome RNA helicase DDX39B OS=Homo sapiens OX=9606 GN=DDX39B PE=1 SV=1	1.6826e+06	2.59008e+06	102358	1.02567e+06	583847	2.76829e+06	4.65752e+06	1.56422e+06	1.76763e+06	1.35895e+06	2.07291e+06	5.9368e+06	493660	950025	1.56132e+06	2.4409e+06	1.75934e+06	363593	1.75436e+06	1.70722e+06	1.33652e+06	220528	4.07918e+06	1.26755e+06	1.67313e+06	185473	1.69367e+06
327	327	sp|P62081|RS7_HUMAN	40S ribosomal protein S7 OS=Homo sapiens OX=9606 GN=RPS7 PE=1 SV=1	726262	558996	265285	345046	477986	1.6491e+06	721846	593163	74714.1	933216	1.07472e+06	908938	374950	287354	236955	2.1822e+06	968596	352675	715008	1.12698e+06	492517	296689	934030	421408	227258	103356	241873
328	328	sp|Q07020|RL18_HUMAN	60S ribosomal protein L18 OS=Homo sapiens OX=9606 GN=RPL18 PE=1 SV=2	266029	100722	44265.9	71757.6	133185	1.33809e+06	92922	278760	44817.9	299119	721101	589624	339815	351244	130698	2.38247e+06	1.05942e+06	105251	335950	976013	118577	48991.3	254870	54985.4	86639	83619.3	152756
329	329	sp|Q86YZ3|HORN_HUMAN	Hornerin OS=Homo sapiens OX=9606 GN=HRNR PE=1 SV=2	2758.53	2898.72	8194.96	5810.71	889.742	3229.08	9167.08	5166.19	5069.27	5138.15	3724.84	1224.7	548.345	1120.1	6491.08	4749.74	3537.34	9316.51	10072.1	1493.94	3097.15	3273.49	3777.67	864.643	5459.52	3145.32	2092.48
330	330	sp|P01034|CYTC_HUMAN	Cystatin-C OS=Homo sapiens OX=9606 GN=CST3 PE=1 SV=1	131100	1.10069e+06	1.02421e+07	435448	4.69427e+06	3.11539e+06	442102	2.09978e+06	3.47479e+06	4.32159e+06	454852	217081	632072	2.32527e+06	1.73257e+06	6.59496e+06	1.00686e+07	2.73113e+06	2.2615e+06	1.46429e+06	203767	4.97245e+06	248866	155625	308985	3.65718e+06	1.44941e+06
331	331	sp|Q9UBX7|KLK11_HUMAN	Kallikrein-11 OS=Homo sapiens OX=9606 GN=KLK11 PE=1 SV=2	136742	174504	3.52624e+06	160350	185606	196747	189701	186265	1.20207e+06	326356	190807	258910	140519	156071	237606	437934	679079	286020	465889	189762	127092	198075	235706	140012	288609	2.77956e+06	247506
332	332	sp|P16615|AT2A2_HUMAN	Sarcoplasmic/endoplasmic reticulum calcium ATPase 2 OS=Homo sapiens OX=9606 GN=ATP2A2 PE=1 SV=1	315986	208901	58752.5	110285	191461	579278	284610	288398	279751	433668	428716	384201	158256	128808	99525.2	1.20082e+06	473818	143972	320088	530483	213413	121057	361905	150780	175074	139325	140379
333	333	sp|P11678|PERE_HUMAN	Eosinophil peroxidase OS=Homo sapiens OX=9606 GN=EPX PE=1 SV=2	265110	348521	152179	203751	246164	181351	238294	335096	130175	146245	137560	261442	288872	297652	186659	108006	121659	224530	253636	191773	254151	179662	172686	264744	184112	159176	3.61696e+06
334	334	sp|P50991|TCPD_HUMAN	T-complex protein 1 subunit delta OS=Homo sapiens OX=9606 GN=CCT4 PE=1 SV=4	481332	385031	530891	395833	437524	910053	1.08384e+06	524015	73120.3	973519	913669	762942	639679	461300	217386	1.52022e+06	1.24809e+06	352390	772778	970708	367289	216621	762273	349771	116980	460600	331015
335	335	sp|P26641|EF1G_HUMAN	Elongation factor 1-gamma OS=Homo sapiens OX=9606 GN=EEF1G PE=1 SV=3	335478	173226	354437	146406	350435	1.07127e+06	550508	619491	114139	948275	1.08266e+06	708081	302451	373919	255341	1.98654e+06	924726	390518	580840	939424	255233	151730	672504	99708.6	103308	108946	289177
336	336	sp|P60953|CDC42_HUMAN	Cell division control protein 42 homolog OS=Homo sapiens OX=9606 GN=CDC42 PE=1 SV=2	262152	499451	246559	295480	367739	444160	833589	417830	187679	505272	413078	272155	310962	375375	237992	567082	502892	511465	654921	359731	256016	397835	546177	394613	255163	195660	272734
337	337	sp|P16152|CBR1_HUMAN	Carbonyl reductase [NADPH] 1 OS=Homo sapiens OX=9606 GN=CBR1 PE=1 SV=3	569804	635579	651492	385598	750554	865104	1.37412e+06	1.16856e+06	223731	1.61252e+06	1.47884e+06	788634	509043	637142	429025	1.63933e+06	1.18027e+06	995256	956054	912124	481100	282812	931098	476676	259115	243721	268022
338	338	sp|P37840|SYUA_HUMAN	Alpha-synuclein OS=Homo sapiens OX=9606 GN=SNCA PE=1 SV=1	323918	260024	29035.1	98541.2	203029	144518	100685	156002	63737.6	74250.4	76880.7	208431	151912	158930	45621.4	110847	65136.8	27785.7	57296.5	171957	212498	120981	156871	245394	309605	74461.5	107911
339	339	sp|O14745|NHRF1_HUMAN	Na(+)/H(+) exchange regulatory cofactor NHE-RF1 OS=Homo sapiens OX=9606 GN=SLC9A3R1 PE=1 SV=4	112372	8.16096e+06	617114	3.72102e+06	40052.4	2.47382e+06	675757	3.05509e+06	103315	345767	131913	218144	102350	93324	166096	2.47267e+06	1.87536e+06	283141	1.07511e+06	233940	137593	143282	392426	5.43956e+06	123463	146470	88605.3
340	340	sp|P49411|EFTU_HUMAN	Elongation factor Tu, mitochondrial OS=Homo sapiens OX=9606 GN=TUFM PE=1 SV=2	165867	127023	63521.9	90214.7	111340	830156	459432	229137	52809	374715	401195	462974	172511	150083	185214	2.54431e+06	984281	235606	679224	623132	108090	68410.2	577672	70691.7	87221.4	76554.3	135289
341	341	sp|P04839|CY24B_HUMAN	Cytochrome b-245 heavy chain OS=Homo sapiens OX=9606 GN=CYBB PE=1 SV=2	55481.7	95036.8	16240.4	43270.6	217565	82847.8	170131	78921.1	28486.9	113262	83959	33270.9	320016	225148	290846	255556	90636.4	744272	298205	78142.1	113573	64206.9	183125	76164.2	44094.4	25308.6	289765
342	342	sp|P04632|CPNS1_HUMAN	Calpain small subunit 1 OS=Homo sapiens OX=9606 GN=CAPNS1 PE=1 SV=1	364209	237878	234356	400663	106946	311342	624231	312371	234608	406533	334404	283730	330718	324882	277577	963909	713088	232770	400164	331444	202488	144212	452770	315668	144567	336112	225184
343	343	sp|P22352|GPX3_HUMAN	Glutathione peroxidase 3 OS=Homo sapiens OX=9606 GN=GPX3 PE=1 SV=2	635399	1.08201e+06	1.29014e+06	603239	937120	477325	323658	1.2625e+06	471292	1.23423e+06	1.51044e+06	303068	694863	720254	1.16292e+06	241328	238681	2.66305e+06	8.77327e+06	2.36346e+06	686324	426331	669800	415889	287725	365457	923050
344	344	sp|P62906|RL10A_HUMAN	60S ribosomal protein L10a OS=Homo sapiens OX=9606 GN=RPL10A PE=1 SV=2	210287	159138	104480	60508.2	139457	659623	106272	257649	56583.7	275679	508392	408768	125652	99496.8	80469.3	1.32802e+06	655239	98834.2	255347	505113	145440	252608	351456	84252.7	77482.5	119120	134911
345	345	sp|O95336|6PGL_HUMAN	6-phosphogluconolactonase OS=Homo sapiens OX=9606 GN=PGLS PE=1 SV=2	294249	315470	534523	240642	326245	564188	1.28654e+06	436480	2.73455e+06	726925	705842	560650	539615	453077	249850	1.00322e+06	1.12826e+06	255294	788039	650828	405184	273562	631612	188824	284640	266602	210933
346	346	sp|Q15631|TSN_HUMAN	Translin OS=Homo sapiens OX=9606 GN=TSN PE=1 SV=1	114308	94218.6	96495.7	101785	127713	142597	123916	127836	85639.3	263250	170559	122922	117716	102195	38151.8	317366	282922	101276	180617	144944	105662	44557.5	118805	94525.1	132908	45180.1	53005.6
347	347	sp|P07203|GPX1_HUMAN	Glutathione peroxidase 1 OS=Homo sapiens OX=9606 GN=GPX1 PE=1 SV=4	446765	391640	220007	327277	1.1663e+06	697129	674608	712852	126217	1.06533e+06	1.14511e+06	506530	1.02668e+06	361174	478848	725755	824934	211526	847626	745150	1.01127e+06	540321	1.14604e+06	425603	279629	171228	508316
348	348	sp|P08174|DAF_HUMAN	Complement decay-accelerating factor OS=Homo sapiens OX=9606 GN=CD55 PE=1 SV=4	136609	124714	972378	152859	167270	113206	213760	215636	496690	320462	122465	121522	134617	288553	320800	277588	346234	498347	1.36473e+06	251621	120470	91383	176821	101542	131194	748350	57765.8
349	349	sp|P62917|RL8_HUMAN	60S ribosomal protein L8 OS=Homo sapiens OX=9606 GN=RPL8 PE=1 SV=2	69593.7	49275.6	42171.4	48139.1	71079.3	199719	76496.4	75344.4	28141.5	132482	127624	153406	70392.6	70730.5	47745.6	421200	186486	38851.8	120057	148037	52338.7	30068.7	104068	59170	84204.4	25480.2	25722.6
350	350	sp|P30050|RL12_HUMAN	60S ribosomal protein L12 OS=Homo sapiens OX=9606 GN=RPL12 PE=1 SV=1	482987	351714	355941	94369.7	304553	1.32907e+06	799413	686869	82500.4	1.12808e+06	1.23376e+06	930522	346505	387587	177503	1.13931e+06	1.11577e+06	384053	947638	958917	306091	117510	927135	105857	230753	153894	194258
351	351	sp|P52565|GDIR1_HUMAN	Rho GDP-dissociation inhibitor 1 OS=Homo sapiens OX=9606 GN=ARHGDIA PE=1 SV=3	134807	88664.7	495727	133004	94064.8	325731	591667	273292	80702.3	485406	562470	240256	208771	140115	82319.4	689888	527001	181268	548308	488358	227854	141587	252667	181470	133299	140001	77663.9
352	352	sp|P0DOY3|IGLC3_HUMAN	Immunoglobulin lambda constant 3 OS=Homo sapiens OX=9606 GN=IGLC3 PE=1 SV=1	1.48255e+06	2.65143e+06	2.93963e+06	5.09085e+06	3.16281e+06	2.81689e+06	3.74518e+06	2.32998e+06	3.22684e+06	2.72875e+06	2.57268e+06	3.80099e+06	4.59261e+06	1.50012e+06	6.58242e+06	1.24335e+06	2.10867e+06	5.53197e+06	3.99231e+06	4.59903e+06	767275	3.20594e+06	2.35369e+06	3.32861e+06	2.44666e+06	5.35979e+06	9.61839e+06
353	353	sp|P98160|PGBM_HUMAN	Basement membrane-specific heparan sulfate proteoglycan core protein OS=Homo sapiens OX=9606 GN=HSPG2 PE=1 SV=4	661151	438987	90616.3	371665	482796	169307	313348	321817	361860	225495	233087	405741	383260	337275	441618	151858	113115	199328	140306	435316	211128	241231	236766	678857	963325	438691	302605
354	354	sp|P08865|RSSA_HUMAN	40S ribosomal protein SA OS=Homo sapiens OX=9606 GN=RPSA PE=1 SV=4	447372	225151	732649	133014	220379	1.76201e+06	1.28296e+06	390301	138615	555810	1.24616e+06	1.20859e+06	428836	525961	373676	2.67428e+06	1.85937e+06	234273	1.3718e+06	1.18965e+06	122877	121307	1.05636e+06	116626	212094	179400	287798
355	355	sp|O15145|ARPC3_HUMAN	Actin-related protein 2/3 complex subunit 3 OS=Homo sapiens OX=9606 GN=ARPC3 PE=1 SV=3	96365.4	96379.6	92463	50370.8	85921.3	197142	356010	173400	65664.5	350890	320611	125076	73325.4	72194.2	74329.4	352345	309398	330785	375445	198763	98727.7	62580.6	267443	56508.7	473496	169098	97957.4
356	356	sp|P50914|RL14_HUMAN	60S ribosomal protein L14 OS=Homo sapiens OX=9606 GN=RPL14 PE=1 SV=4	245390	82975.1	111475	125759	115907	1.02785e+06	251350	425259	127866	622763	811025	657872	191572	207377	92920.1	2.44645e+06	1.07909e+06	137141	522159	685835	163793	79723.4	523234	131927	112064	117047	189279
357	357	sp|P52566|GDIR2_HUMAN	Rho GDP-dissociation inhibitor 2 OS=Homo sapiens OX=9606 GN=ARHGDIB PE=1 SV=3	129535	132055	100655	77512.7	163330	114741	279455	204820	52916.4	327796	354761	151268	253796	358339	471860	295689	196871	1.5615e+06	475531	456403	156360	131804	450905	177564	200365	72217.3	311161
358	358	sp|P02652|APOA2_HUMAN	Apolipoprotein A-II OS=Homo sapiens OX=9606 GN=APOA2 PE=1 SV=1	230905	377530	164385	215934	332554	140736	99275.2	134627	46492.6	203324	198510	140737	321366	351123	369828	48782.8	21056.4	91200.2	90226.5	153393	213517	157805	169071	271084	1.27491e+06	41896.6	540759
359	359	sp|P01860|IGHG3_HUMAN	Immunoglobulin heavy constant gamma 3 OS=Homo sapiens OX=9606 GN=IGHG3 PE=1 SV=2	547664	774387	1.22025e+06	1.16123e+06	1.02739e+06	1.03052e+06	1.86885e+06	1.35361e+06	1.17868e+06	2.6795e+06	2.40697e+06	1.03234e+06	1.0084e+06	1.21832e+06	1.11528e+06	470630	1.02578e+06	1.42382e+06	2.90221e+06	807435	899389	2.21326e+06	2.4112e+06	979979	429602	491335	1.71665e+06
360	360	sp|P06310|KV230_HUMAN	Immunoglobulin kappa variable 2-30 OS=Homo sapiens OX=9606 GN=IGKV2-30 PE=3 SV=2	72253.4	100826	38597.1	72269.2	18139.3	44132.9	28411.6	17268.7	30425.8	21594.9	102618	33734	144917	93465.1	29327.4	174737	18248.7	37322	5475.98	75194.7	29634.5	13801.5	18040.4	87692.1	37730.5	128312	129465
361	361	sp|P21926|CD9_HUMAN	CD9 antigen OS=Homo sapiens OX=9606 GN=CD9 PE=1 SV=4	247554	215491	314134	123353	121996	295201	161952	242395	178297	495130	128059	262187	184986	113505	226096	541994	375961	418884	707384	187441	298449	37443.5	171839	215772	58787.6	716053	192083
362	362	sp|P24539|AT5F1_HUMAN	ATP synthase F(0) complex subunit B1, mitochondrial OS=Homo sapiens OX=9606 GN=ATP5PB PE=1 SV=2	80687.3	82736.7	46223.4	77140.1	48455.7	144918	63594.5	78844.9	71562.2	132833	93490.2	81457.3	98869.9	39073.5	70608	360440	129387	64024.6	71608.5	96803.8	76194.3	34249.5	96171.1	71308.9	82574.9	44536.8	56387.7
363	363	sp|P01861|IGHG4_HUMAN	Immunoglobulin heavy constant gamma 4 OS=Homo sapiens OX=9606 GN=IGHG4 PE=1 SV=1	546064	1.2596e+06	1.13389e+06	1.38411e+06	1.54831e+06	78184.4	21230	185672	425450	623409	540524	715258	157840	13327.4	224641	211838	362063	34920.8	341306	855325	255546	764461	625781	680155	122281	595186	960299
364	364	sp|Q6YHK3|CD109_HUMAN	CD109 antigen OS=Homo sapiens OX=9606 GN=CD109 PE=1 SV=2	121918	74805.8	2.02355e+06	159617	81223.1	132120	82066.9	184967	537212	128294	135889	92748.2	171598	99408.6	64894	303568	212288	155420	241016	150748	100074	57458.6	95673.7	115676	162549	1.41002e+06	123897
365	365	sp|P14384|CBPM_HUMAN	Carboxypeptidase M OS=Homo sapiens OX=9606 GN=CPM PE=1 SV=2	81471.1	224279	2.13281e+06	153934	131015	328599	426206	286512	196178	141440	137336	839337	53212.2	68882.6	88981.7	4.28564e+06	5.3941e+06	216921	1.01372e+06	185521	58637.7	234748	154698	66429.7	91596	134268	88819
366	366	sp|P34932|HSP74_HUMAN	Heat shock 70 kDa protein 4 OS=Homo sapiens OX=9606 GN=HSPA4 PE=1 SV=4	24464.9	16001	49865	31473.6	42001.6	85935	100141	59724.3	21123.2	91824.9	94510.7	102467	75462.7	21263.9	32775.5	232331	115192	29491.6	79477.1	47427.1	19453.1	11998.5	33499	59720.7	33362.7	37476	35699.9
367	367	sp|P09871|C1S_HUMAN	Complement C1s subcomponent OS=Homo sapiens OX=9606 GN=C1S PE=1 SV=1	165257	202838	1.14223e+06	442311	243497	282830	376764	188844	212943	280198	332717	229247	224397	337253	342979	155501	147965	234578	364458	241548	175866	224024	417212	179306	332021	247161	412978
368	368	sp|P09382|LEG1_HUMAN	Galectin-1 OS=Homo sapiens OX=9606 GN=LGALS1 PE=1 SV=2	1.29013e+06	296253	116084	281393	819574	5.3539e+06	120030	746562	89628.9	931377	2.28947e+06	1.43904e+06	535584	695764	404034	97397.5	114632	155441	708094	1.38893e+06	576462	335973	545635	388036	2.5164e+06	128027	447371
369	369	sp|P24821|TENA_HUMAN	Tenascin OS=Homo sapiens OX=9606 GN=TNC PE=1 SV=3	35492.7	304690	48657	224528	241627	381986	52340.8	109188	108198	205908	130800	210286	849090	232209	219503	112675	110534	382482	103333	102789	102878	357915	278438	174141	186119	52233.3	228771
370	370	sp|P52272|HNRPM_HUMAN	Heterogeneous nuclear ribonucleoprotein M OS=Homo sapiens OX=9606 GN=HNRNPM PE=1 SV=3	88068.3	16608.8	6923.08	272316	53998.6	284160	86106	144175	25401.7	122052	191651	158540	68289.5	71955.3	89987	370255	166731	33472.7	116940	174834	58440.9	19617.4	145305	392735	29879.3	35066.5	5343.98
371	371	sp|P61626|LYSC_HUMAN	Lysozyme C OS=Homo sapiens OX=9606 GN=LYZ PE=1 SV=1	158717	323721	319243	364004	424950	229465	96012.6	484044	444740	515004	234558	242526	932842	901827	1.55248e+06	204458	335916	2.332e+06	586633	216237	516247	256488	378439	429798	142486	1.17057e+06	1.08858e+06
372	372	sp|Q99798|ACON_HUMAN	Aconitate hydratase, mitochondrial OS=Homo sapiens OX=9606 GN=ACO2 PE=1 SV=2	126529	15065.7	28077.9	31786.1	80038.2	326938	193396	171197	40591.8	241302	248570	176220	110341	53983.2	67712.7	987368	395063	55913.4	284817	262809	90389.3	44587.9	236432	38741.7	29590	59278.7	32680.1
373	373	sp|P31946|1433B_HUMAN	14-3-3 protein beta/alpha OS=Homo sapiens OX=9606 GN=YWHAB PE=1 SV=3	296288	190335	263634	115675	241746	409010	814577	435129	110426	709881	754060	413805	228603	262186	167866	826716	577166	442930	574788	399814	197969	178347	556654	223006	348794	220236	223869
374	374	sp|P0C0L5|CO4B_HUMAN	Complement C4-B OS=Homo sapiens OX=9606 GN=C4B PE=1 SV=2	297712	526162	1.67995e+06	681587	282841	316963	181722	371084	637115	501214	617482	427472	742022	627743	884290	247561	346616	342771	711032	345885	370238	340477	420748	620197	326534	1.04526e+06	1.32062e+06
375	375	sp|P51991|ROA3_HUMAN	Heterogeneous nuclear ribonucleoprotein A3 OS=Homo sapiens OX=9606 GN=HNRNPA3 PE=1 SV=2	139559	11213.1	20552.7	56467.3	89500.6	627561	148061	190375	44650.3	239485	328924	251015	75983.6	76580.9	75381.4	836092	319836	57396.2	218451	335699	57058.4	45945.8	235136	172609	35049.5	72880	41735.6
376	376	sp|Q14103|HNRPD_HUMAN	Heterogeneous nuclear ribonucleoprotein D0 OS=Homo sapiens OX=9606 GN=HNRNPD PE=1 SV=1	854047	161102	102503	165263	640064	2.94432e+06	1.15907e+06	1.29041e+06	169541	1.40211e+06	2.27053e+06	1.46886e+06	590531	619544	385856	2.2652e+06	1.7629e+06	464695	1.36038e+06	1.67058e+06	552044	194158	1.61426e+06	306474	388892	109610	316392
377	377	sp|P12821|ACE_HUMAN	Angiotensin-converting enzyme OS=Homo sapiens OX=9606 GN=ACE PE=1 SV=1	62620.1	127137	981688	110611	54963.8	128742	234343	207421	134379	265494	120623	160154	74256.6	80211.4	56371.3	1.21865e+06	1.13392e+06	314899	1.2167e+06	178449	65936	136493	87000.3	154867	227080	459107	150738
378	378	sp|P01591|IGJ_HUMAN	Immunoglobulin J chain OS=Homo sapiens OX=9606 GN=JCHAIN PE=1 SV=4	131711	224572	134565	183134	182742	166144	169904	436922	176118	479417	199228	462713	472884	575504	901792	216475	307468	1.20104e+07	1.66833e+06	617719	901503	258918	219388	278851	299310	272133	519065
379	379	sp|P20618|PSB1_HUMAN	Proteasome subunit beta type-1 OS=Homo sapiens OX=9606 GN=PSMB1 PE=1 SV=2	473928	352599	466580	506914	456927	576802	806020	567715	273969	654124	732739	612684	521506	363288	298873	671421	795673	279487	744704	698686	217663	209322	638746	416500	180235	463374	310482
380	380	sp|P48047|ATPO_HUMAN	ATP synthase subunit O, mitochondrial OS=Homo sapiens OX=9606 GN=ATP5PO PE=1 SV=1	7.29081e+06	1.13624e+07	8.98862e+06	1.86354e+07	1.89263e+07	1.37784e+06	1.3227e+06	1.42771e+07	1.49693e+07	1.70658e+07	704154	1.47992e+06	1.16213e+06	1.30921e+07	678542	3.39209e+06	1.33128e+06	329511	1.1644e+06	1.5787e+06	1.44236e+07	1.32509e+07	816489	1.08168e+07	3.42557e+06	2.10716e+07	2.74916e+07
381	381	sp|P04843|RPN1_HUMAN	Dolichyl-diphosphooligosaccharide--protein glycosyltransferase subunit 1 OS=Homo sapiens OX=9606 GN=RPN1 PE=1 SV=1	634395	414548	140297	159173	526578	2.00042e+06	423764	606234	65199.9	922057	855749	854120	296679	356219	210517	2.9205e+06	1.05442e+06	352355	634477	1.10049e+06	733189	324326	745526	143190	196256	137261	256558
382	382	sp|P0DOX3|IGD_HUMAN	Immunoglobulin delta heavy chain OS=Homo sapiens OX=9606 PE=1 SV=1	274385	395527	389675	215934	279713	243765	157420	276988	284524	242381	226967	356348	427894	322765	303471	190995	200161	435484	174727	245822	203483	181802	211597	563256	410804	249037	834970
383	383	sp|Q9HC38|GLOD4_HUMAN	Glyoxalase domain-containing protein 4 OS=Homo sapiens OX=9606 GN=GLOD4 PE=1 SV=1	140265	122202	286910	115306	115741	238019	604340	229535	68216.3	306522	357786	256255	248702	193399	122330	1.23009e+06	654016	147033	421885	281485	94909	143040	307164	130281	152707	68525.5	99078.3
384	384	sp|Q9UL46|PSME2_HUMAN	Proteasome activator complex subunit 2 OS=Homo sapiens OX=9606 GN=PSME2 PE=1 SV=4	211015	131327	259887	183753	268097	384359	789738	407661	57654.9	576843	642500	437319	343389	243438	131748	852671	716377	179958	674537	561419	213927	127480	653019	175245	318973	118366	167651
385	385	sp|P02746|C1QB_HUMAN	Complement C1q subcomponent subunit B OS=Homo sapiens OX=9606 GN=C1QB PE=1 SV=3	250427	402278	377534	388532	339074	381227	143581	236397	268463	297016	331463	278769	413157	326503	232805	109667	100225	100166	218863	280610	314939	255558	295404	283437	198792	300059	363703
386	386	sp|P49721|PSB2_HUMAN	Proteasome subunit beta type-2 OS=Homo sapiens OX=9606 GN=PSMB2 PE=1 SV=1	326742	351676	438896	383250	207125	462749	1.67278e+06	369023	101967	847855	1.11051e+06	430197	524230	323311	222398	2.2672e+06	1.62328e+06	282147	1.35726e+06	509229	172549	184726	875636	254016	194748	124762	216685
387	387	sp|P46977|STT3A_HUMAN	Dolichyl-diphosphooligosaccharide--protein glycosyltransferase subunit STT3A OS=Homo sapiens OX=9606 GN=STT3A PE=1 SV=2	427061	19725.5	74869.2	230123	411975	775635	248412	630881	18726.8	507078	476343	436940	143900	174708	103931	977575	448097	202167	255752	381168	1.34061e+06	207401	383637	252219	131703	35972.1	119641
388	388	sp|P10599|THIO_HUMAN	Thioredoxin OS=Homo sapiens OX=9606 GN=TXN PE=1 SV=3	396180	292074	463977	276738	345478	914872	1.49217e+06	650121	134743	723052	733289	843709	423013	272487	190072	749724	786506	566648	621113	676573	305411	140086	562449	254165	768023	123528	123012
389	389	sp|P11940|PABP1_HUMAN	Polyadenylate-binding protein 1 OS=Homo sapiens OX=9606 GN=PABPC1 PE=1 SV=2	235720	95985.7	242455	76076.9	157716	840188	408138	318463	64133.5	621576	617787	494005	219597	206749	66501.4	1.17447e+06	617734	203115	579743	507676	170763	39256.1	413114	877255	382815	63495.3	176624
390	390	sp|P15924|DESP_HUMAN	Desmoplakin OS=Homo sapiens OX=9606 GN=DSP PE=1 SV=3	116058	35694.7	241945	205296	145233	128125	619569	626200	211089	302469	604698	53699.4	121936	190382	209071	398765	570838	912148	458486	75803.7	120613	107751	576532	41659.8	115937	61019.7	174311
391	391	sp|P14866|HNRPL_HUMAN	Heterogeneous nuclear ribonucleoprotein L OS=Homo sapiens OX=9606 GN=HNRNPL PE=1 SV=2	101513	124444	55360.7	36305.8	154931	548433	191665	237663	23270.3	333064	345171	303329	114064	133276	79336.1	722047	328167	133965	278450	328952	135556	82901.9	300120	31485.3	143552	31533.9	74128.8
392	392	sp|P13693|TCTP_HUMAN	Translationally-controlled tumor protein OS=Homo sapiens OX=9606 GN=TPT1 PE=1 SV=1	135179	75620.2	147588	139282	120728	320616	303183	277443	247938	370151	393329	258682	174177	179601	229971	372438	676258	339590	427269	336152	119454	80777.7	330443	97281.7	147197	139986	213126
393	393	sp|O00592|PODXL_HUMAN	Podocalyxin OS=Homo sapiens OX=9606 GN=PODXL PE=1 SV=2	58592.9	118579	827071	103420	110797	87153.8	82475.9	451252	126162	312359	200004	156815	51762	126816	251257	1.35187e+06	1.19288e+06	70196.2	830687	128622	69359	97688.8	201323	71002.9	47862.3	35308.3	102190
394	394	sp|P62820|RAB1A_HUMAN	Ras-related protein Rab-1A OS=Homo sapiens OX=9606 GN=RAB1A PE=1 SV=3	276619	103973	111743	134743	506444	582744	480039	169635	66381.8	363017	468574	418152	257647	205833	147794	1.30862e+06	678409	179327	353038	686482	88360.6	162863	237966	264287	188056	31087.1	238928
395	395	sp|P46782|RS5_HUMAN	40S ribosomal protein S5 OS=Homo sapiens OX=9606 GN=RPS5 PE=1 SV=4	286161	219028	257379	99642.8	309073	971343	336026	238124	96700.6	569554	697624	485171	424208	302658	74161.4	1.35452e+06	712576	172479	575159	646367	321363	253366	659454	213604	188934	81619.1	267019
396	396	sp|P35580|MYH10_HUMAN	Myosin-10 OS=Homo sapiens OX=9606 GN=MYH10 PE=1 SV=3	74731.7	131420	66733.9	59588.7	46740.1	175337	80899.7	71610.1	45448.6	122682	74504.2	105788	55808.7	83388.7	39255.7	379852	154807	120577	140035	87441	37900	46766.3	76239.6	117657	145413	112207	87364.1
397	397	sp|P01764|HV323_HUMAN	Immunoglobulin heavy variable 3-23 OS=Homo sapiens OX=9606 GN=IGHV3-23 PE=1 SV=2	122131	179696	286361	283959	240912	239257	371918	284849	169172	380794	299758	314747	160824	201078	290786	231362	286125	1.40674e+06	750497	310225	265095	308939	340448	252213	111324	243966	477216
398	398	sp|P01717|LV325_HUMAN	Immunoglobulin lambda variable 3-25 OS=Homo sapiens OX=9606 GN=IGLV3-25 PE=1 SV=2	141949	448865	278310	370669	371614	227690	392487	332605	228967	342089	320586	531233	271285	324177	429322	276569	404954	1.09188e+06	746154	520491	157288	687291	620752	446454	518589	251553	733078
399	399	sp|P02794|FRIH_HUMAN	Ferritin heavy chain OS=Homo sapiens OX=9606 GN=FTH1 PE=1 SV=2	107649	43888.7	299948	869983	205730	277771	83746	310573	92684.2	433859	774964	180069	771258	650008	69508.9	205777	167457	431854	324624	327728	117988	56428.9	288840	135890	87695.8	161984	140036
400	400	sp|P31949|S10AB_HUMAN	Protein S100-A11 OS=Homo sapiens OX=9606 GN=S100A11 PE=1 SV=2	445890	93751.4	192182	219426	454175	648186	1.97146e+06	945513	103757	2.12969e+06	1.2743e+06	464068	980104	786884	533330	1.17653e+06	1.09348e+06	1.04565e+06	1.24391e+06	836204	450061	196034	1.37742e+06	164006	529936	143588	430475
401	401	sp|P05023|AT1A1_HUMAN	Sodium/potassium-transporting ATPase subunit alpha-1 OS=Homo sapiens OX=9606 GN=ATP1A1 PE=1 SV=1	335743	274425	58006.1	249738	180032	659789	390778	528575	64569.5	766625	608793	403223	329165	415005	198141	1.05196e+06	584290	409033	375579	529589	347967	194659	335817	288930	400837	164297	358320
402	402	sp|P12111|CO6A3_HUMAN	Collagen alpha-3(VI) chain OS=Homo sapiens OX=9606 GN=COL6A3 PE=1 SV=5	349733	206118	95636.9	187683	190967	925926	154794	269212	72163.2	239860	373268	181773	118600	156214	129113	62426.8	45188.3	66796	104231	1.40424e+06	69386.6	110478	127024	212199	143978	80712.5	299342
403	403	sp|P25787|PSA2_HUMAN	Proteasome subunit alpha type-2 OS=Homo sapiens OX=9606 GN=PSMA2 PE=1 SV=2	150191	165349	106435	175895	217199	221540	470718	218665	69612.3	266839	246944	237380	126397	128543	87317.5	339561	346773	116567	334851	228323	145350	155253	279406	163814	255156	73936.4	98535.3
404	404	sp|Q99714|HCD2_HUMAN	3-hydroxyacyl-CoA dehydrogenase type-2 OS=Homo sapiens OX=9606 GN=HSD17B10 PE=1 SV=3	196305	93626.2	659364	57538.9	89973.5	524328	160441	244444	31708	303925	408684	352751	105988	141792	107918	468222	256263	174338	257854	374595	119823	86513.8	235248	79395.5	95995.9	50640.3	139209
405	405	sp|P21291|CSRP1_HUMAN	Cysteine and glycine-rich protein 1 OS=Homo sapiens OX=9606 GN=CSRP1 PE=1 SV=3	37837.3	52614	95268.5	34940.8	59460.3	158530	151524	112675	72752.5	158102	188646	107526	30060	35986.7	45197.8	246466	331315	57706.6	210577	107517	68724.5	141256	147781	572925	42222.1	73618.9	40012.1
406	406	sp|P32969|RL9_HUMAN	60S ribosomal protein L9 OS=Homo sapiens OX=9606 GN=RPL9 PE=1 SV=1	283089	222982	154497	170419	231413	660906	188273	280061	1.98725e+06	384330	524919	568995	486034	120969	470438	1.09222e+06	506264	165074	326937	457248	164705	145620	322969	209765	141028	2.43618e+06	158991
407	407	sp|P13987|CD59_HUMAN	CD59 glycoprotein OS=Homo sapiens OX=9606 GN=CD59 PE=1 SV=1	253168	96325.1	1.51866e+06	411389	344065	138511	487241	339801	456058	415765	305147	202842	167442	163036	275848	1.2461e+06	1.06721e+06	421547	885521	268106	246878	117273	357316	114679	293057	478722	93888.7
408	408	sp|P62140|PP1B_HUMAN	Serine/threonine-protein phosphatase PP1-beta catalytic subunit OS=Homo sapiens OX=9606 GN=PPP1CB PE=1 SV=3	31882	38997.8	24667.3	11087.1	18140.6	108760	63430.7	90641.4	18885	104536	129843	77049.1	45844.4	37765.8	27957.2	177105	138665	85081.8	96069.8	79786.8	37060.2	21200.6	70532.2	25678.7	67251	29610.5	36263.7
409	409	sp|P51149|RAB7A_HUMAN	Ras-related protein Rab-7a OS=Homo sapiens OX=9606 GN=RAB7A PE=1 SV=1	343466	310122	182347	259632	358792	724723	410360	514607	152852	985058	657204	650965	407513	473977	366358	2.12675e+06	622593	881946	942683	858739	332024	135714	524495	300460	155282	954155	513187
410	410	sp|P05455|LA_HUMAN	Lupus La protein OS=Homo sapiens OX=9606 GN=SSB PE=1 SV=2	186104	198197	163459	107644	139584	311405	322474	291707	232086	382837	482748	323748	731801	160605	100291	872962	475113	325678	323855	321440	127901	113903	356627	150363	216155	29254.8	60338.7
411	411	sp|Q15274|NADC_HUMAN	Nicotinate-nucleotide pyrophosphorylase [carboxylating] OS=Homo sapiens OX=9606 GN=QPRT PE=1 SV=3	199228	47346.3	163411	114545	112078	622283	730600	234931	26394.6	447163	182978	194153	126071	138844	96637.1	275436	501227	153915	437530	40275.3	64639.7	336683	296920	43100.8	191847	63334.1	100799
412	412	sp|P20700|LMNB1_HUMAN	Lamin-B1 OS=Homo sapiens OX=9606 GN=LMNB1 PE=1 SV=2	96219.1	48941.5	33016.2	39573.4	89211.4	253145	92923.4	133701	25893.1	141066	135656	156532	107912	87391.4	62445.4	232254	105873	33698.8	122139	154243	61615.8	51745.1	145586	75696.7	27729.9	28529.1	49823.8
413	413	sp|P22061|PIMT_HUMAN	Protein-L-isoaspartate(D-aspartate) O-methyltransferase OS=Homo sapiens OX=9606 GN=PCMT1 PE=1 SV=4	78218.8	161125	126701	57289.9	145414	103407	240835	61502.5	80839	41857.9	69689.2	82480	198865	50972.8	34947.3	177697	134682	48271.3	70920.7	77122.9	28195.2	128496	237525	155327	135271	101689	51979.3
414	414	sp|P09960|LKHA4_HUMAN	Leukotriene A-4 hydrolase OS=Homo sapiens OX=9606 GN=LTA4H PE=1 SV=2	121062	195794	308358	161413	305163	205919	766426	413035	97820.9	546207	560202	263548	288968	279029	341222	1.88365e+06	1.16633e+06	987635	751596	500787	212938	178801	658948	143532	118601	166991	233470
415	415	sp|P13798|ACPH_HUMAN	Acylamino-acid-releasing enzyme OS=Homo sapiens OX=9606 GN=APEH PE=1 SV=4	448902	848777	107811	593008	420627	395142	635873	441931	1.52545e+06	491353	442669	523965	535350	342796	206064	429281	530416	156068	291263	504027	468760	355537	427808	557533	125537	208591	192559
416	416	sp|Q15582|BGH3_HUMAN	Transforming growth factor-beta-induced protein ig-h3 OS=Homo sapiens OX=9606 GN=TGFBI PE=1 SV=1	188699	154638	642812	466422	472169	1.2509e+06	95305.2	200473	657942	139881	399108	516325	504508	614334	502568	181666	66756.5	135434	287292	534142	196610	90398.8	240609	114187	160939	934299	1.12069e+06
417	417	sp|Q16531|DDB1_HUMAN	DNA damage-binding protein 1 OS=Homo sapiens OX=9606 GN=DDB1 PE=1 SV=1	182826	79032.4	311114	153467	90099.6	329691	351175	200044	69396.7	369630	294586	236146	231580	215851	244957	317937	392388	303765	352669	257339	115800	123852	219697	127633	104327	80416.3	133049
418	418	sp|P49755|TMEDA_HUMAN	Transmembrane emp24 domain-containing protein 10 OS=Homo sapiens OX=9606 GN=TMED10 PE=1 SV=2	346089	139230	49789.4	79539.5	161469	874621	295543	305328	23759.3	562649	537510	472936	209799	191902	77307.1	1.62761e+06	735275	235049	361412	548632	197153	58021	408384	126392	117176	94299.8	144368
419	419	sp|P07858|CATB_HUMAN	Cathepsin B OS=Homo sapiens OX=9606 GN=CTSB PE=1 SV=3	277509	140873	165146	560326	775076	857593	675523	601876	96582.8	1.11792e+06	1.71196e+06	477344	807960	969609	178006	517334	637539	1.24862e+06	2.39071e+06	862297	478797	307802	1.29933e+06	127447	284411	222861	175654
420	420	sp|P78371|TCPB_HUMAN	T-complex protein 1 subunit beta OS=Homo sapiens OX=9606 GN=CCT2 PE=1 SV=4	217550	247903	172808	160235	119925	260087	465909	108671	34452.5	214251	213834	238600	175903	150477	109427	302909	338241	197003	282200	264249	98740.6	161056	335682	160760	78688.4	51426.3	136642
421	421	sp|P54819|KAD2_HUMAN	Adenylate kinase 2, mitochondrial OS=Homo sapiens OX=9606 GN=AK2 PE=1 SV=2	150511	183482	87773.9	86203.7	92059.2	163685	72795.2	166593	95167.8	233907	271109	129285	146920	121016	94358.1	207781	151381	96600.4	180132	223917	78165.3	103348	208067	88817.1	73203.6	602937	121934
422	422	sp|P80723|BASP1_HUMAN	Brain acid soluble protein 1 OS=Homo sapiens OX=9606 GN=BASP1 PE=1 SV=2	48538.1	5032.74	172254	68490.7	15046.3	86058.4	4842.8	54466.6	12875.6	64550.6	51082.6	37062.7	142450	49109.4	31208.7	24461.9	5625.69	12303.5	8117.77	133630	10061.5	6029.22	88102.2	5274.7	44140.1	6594.73	30590.7
423	423	sp|Q8WUM4|PDC6I_HUMAN	Programmed cell death 6-interacting protein OS=Homo sapiens OX=9606 GN=PDCD6IP PE=1 SV=1	300454	231566	572808	246617	224571	346953	641026	372158	164455	575729	452416	350544	228360	229660	231301	1.04173e+06	611319	448464	901291	388647	86791.2	144369	363047	812995	77524.1	400218	160681
424	424	sp|P04899|GNAI2_HUMAN	Guanine nucleotide-binding protein G(i) subunit alpha-2 OS=Homo sapiens OX=9606 GN=GNAI2 PE=1 SV=3	80848.8	154237	154217	45264.4	314730	1.19102e+06	136577	449384	57775.2	125401	155943	1.38908e+06	100169	87738.3	97307.1	767705	401421	270749	311081	302863	1.30726e+06	1.76091e+06	183198	34903.2	31374.7	81041.1	81979.3
425	425	sp|P29692|EF1D_HUMAN	Elongation factor 1-delta OS=Homo sapiens OX=9606 GN=EEF1D PE=1 SV=5	100030	107958	27354.2	84321.4	102706	367054	134889	84827.6	42744.1	277341	312920	225514	115070	105366	73246.8	507438	198892	68035.4	181018	292241	127434	19455.3	196786	122742	88687	189339	87386.5
426	426	sp|P16401|H15_HUMAN	Histone H1.5 OS=Homo sapiens OX=9606 GN=H1-5 PE=1 SV=3	1.27936e+06	39569.5	45596.1	136193	670426	4.12089e+06	449013	2.01692e+06	32801.4	1.92162e+06	1.98816e+06	1.57179e+06	440747	1.10281e+06	993073	1.88751e+06	904619	1.77967e+06	1.28442e+06	1.97329e+06	675292	105651	695059	220356	346254	124652	740674
427	427	sp|P08294|SODE_HUMAN	Extracellular superoxide dismutase [Cu-Zn] OS=Homo sapiens OX=9606 GN=SOD3 PE=1 SV=2	207602	329891	1.11789e+06	166117	221105	89725.9	349712	381592	1.38713e+06	273271	186852	156809	356746	130385	396519	2.64005e+06	2.92426e+06	336550	951912	204304	85541.6	64243.8	308311	156191	205312	918115	181912
428	428	sp|P14868|SYDC_HUMAN	Aspartate--tRNA ligase, cytoplasmic OS=Homo sapiens OX=9606 GN=DARS1 PE=1 SV=2	301558	331658	325636	224225	223157	748152	1.08867e+06	380700	203849	767835	797776	557931	189755	238438	113971	1.74516e+06	1.18502e+06	266038	768059	634477	316266	351676	645841	172019	234203	203003	106348
429	429	sp|P30626|SORCN_HUMAN	Sorcin OS=Homo sapiens OX=9606 GN=SRI PE=1 SV=1	243466	131862	105631	144165	148472	266188	439117	237859	71415.8	334627	301901	205237	215011	179505	85476.9	1.29721e+06	518417	116061	362330	246843	129723	152670	365223	111956	350528	75457	115496
430	430	sp|P01033|TIMP1_HUMAN	Metalloproteinase inhibitor 1 OS=Homo sapiens OX=9606 GN=TIMP1 PE=1 SV=1	127498	235520	1.11161e+06	86957.2	437576	56226.7	173023	833032	226517	468648	207890	111099	259939	292603	375604	627282	840268	576853	622724	326724	195380	165520	189750	165089	241054	188089	210244
431	431	sp|P01889|HLAB_HUMAN	HLA class I histocompatibility antigen, B alpha chain OS=Homo sapiens OX=9606 GN=HLA-B PE=1 SV=3	62988.3	13595.7	17727.7	34736.5	37203.5	75183	31109.2	61938.2	34211.5	120192	116593	51062.4	40430.6	75250.5	39929.2	113385	68948.5	59486.2	123056	152973	73100.3	28073.6	85021.7	36632.6	76357.2	40156.6	43639
432	432	sp|Q8N2S1|LTBP4_HUMAN	Latent-transforming growth factor beta-binding protein 4 OS=Homo sapiens OX=9606 GN=LTBP4 PE=1 SV=2	52162.7	38459.8	364731	48813.2	26683.5	33781.1	17196.5	40534.8	172432	41276.7	45792.7	43198.5	72632.7	53208.8	49528.3	173403	183781	17679.1	62563.1	35256.3	50425.3	43394.2	48385.8	68458	73297.6	155379	55461
433	433	sp|P54578|UBP14_HUMAN	Ubiquitin carboxyl-terminal hydrolase 14 OS=Homo sapiens OX=9606 GN=USP14 PE=1 SV=3	257152	349987	130432	319370	224284	266790	352638	267857	38867.3	262804	304863	323929	337278	175437	167834	484061	320721	108088	198520	257362	245642	187638	254085	272047	136715	240295	69495.7
434	434	sp|O95436|NPT2B_HUMAN	Sodium-dependent phosphate transport protein 2B OS=Homo sapiens OX=9606 GN=SLC34A2 PE=1 SV=3	102090	261876	387392	117133	103681	181204	250095	214844	197032	442875	197014	170453	278278	183591	207439	1.70698e+06	1.32694e+06	416652	1.22565e+06	377065	109395	210567	225641	115667	96293.6	210057	299803
435	435	sp|O75947|ATP5H_HUMAN	ATP synthase subunit d, mitochondrial OS=Homo sapiens OX=9606 GN=ATP5PD PE=1 SV=3	595842	170161	259689	135543	149211	566334	372138	349896	121180	185373	179646	175844	231216	187292	156288	582676	206833	159218	244231	382852	108400	365726	327471	97250.8	173814	242996	167528
436	436	sp|P17987|TCPA_HUMAN	T-complex protein 1 subunit alpha OS=Homo sapiens OX=9606 GN=TCP1 PE=1 SV=1	258184	129756	241053	248491	206212	225854	477835	162946	45890.7	313426	258662	345825	349856	279850	120595	475665	468729	143161	322628	336433	141603	90029.5	195815	298762	142031	88745.2	117236
437	437	sp|P50995|ANX11_HUMAN	Annexin A11 OS=Homo sapiens OX=9606 GN=ANXA11 PE=1 SV=1	136798	182467	156630	67396.2	36400.7	375213	377694	173621	72728.7	462017	248895	207248	230764	459671	403169	1.36296e+06	578642	450045	446555	363880	30025.7	178112	381771	26339.1	69129.7	85152.4	163087
438	438	sp|P12724|ECP_HUMAN	Eosinophil cationic protein OS=Homo sapiens OX=9606 GN=RNASE3 PE=1 SV=2	62398.5	84246.4	73858.4	60226.1	123430	50166.1	40853.2	297026	102473	123683	93449.1	62531.4	886677	794972	544689	69008.7	86401.7	1.58006e+06	58140.3	185080	599671	52441.4	39530.6	106515	195199	84707.1	2.84447e+06
439	439	sp|Q14508|WFDC2_HUMAN	WAP four-disulfide core domain protein 2 OS=Homo sapiens OX=9606 GN=WFDC2 PE=1 SV=2	33937.7	27300.5	218095	28369.5	29636.1	13587.2	22349.5	293875	101329	104329	35113.1	11819.8	48737.8	52840.7	73992	91776.3	122886	186339	35083.1	17195	21120.7	23630.4	29067.8	20572.3	12775.8	62417.4	31304.4
440	440	sp|Q00325|MPCP_HUMAN	Phosphate carrier protein, mitochondrial OS=Homo sapiens OX=9606 GN=SLC25A3 PE=1 SV=2	261882	337596	5683.76	241619	239604	487555	186878	265633	15152.7	365393	371366	381809	245718	173916	105759	603862	305914	94605.1	222101	340482	183231	16958.3	307280	287886	22316.3	49305.3	128819
441	441	sp|P06312|KV401_HUMAN	Immunoglobulin kappa variable 4-1 OS=Homo sapiens OX=9606 GN=IGKV4-1 PE=1 SV=1	1.24067e+06	2.39609e+06	1.65348e+06	2.9279e+06	2.47918e+06	2.20242e+06	1.22445e+06	2.24538e+06	1.39573e+06	1.71688e+06	1.66477e+06	1.92015e+06	1.28768e+06	1.42296e+06	1.72117e+06	613832	1.18443e+06	2.40279e+06	2.05617e+06	2.18938e+06	2.27514e+06	2.26161e+06	2.36161e+06	1.88093e+06	1.06357e+06	1.55705e+06	2.89977e+06
442	442	sp|P40121|CAPG_HUMAN	Macrophage-capping protein OS=Homo sapiens OX=9606 GN=CAPG PE=1 SV=2	85613.6	76429.1	96324	207634	104332	82122.3	138567	213743	96528.7	262238	330343	155429	283761	192631	123342	406775	246114	317207	552822	223630	151230	127792	211249	198637	146920	61398.4	173472
443	443	sp|Q15365|PCBP1_HUMAN	Poly(rC)-binding protein 1 OS=Homo sapiens OX=9606 GN=PCBP1 PE=1 SV=2	561070	273893	426527	360689	627960	1.54884e+06	940173	1.03015e+06	166114	1.40934e+06	1.61764e+06	1.08963e+06	701570	676431	558862	2.6652e+06	1.23747e+06	605144	1.14103e+06	1.42481e+06	616261	306411	1.09196e+06	337377	225723	149412	644785
444	444	sp|P62913|RL11_HUMAN	60S ribosomal protein L11 OS=Homo sapiens OX=9606 GN=RPL11 PE=1 SV=2	725408	248510	90272.1	114574	207506	527810	475044	406353	89455.6	647451	749225	523121	286327	338976	230053	1.21736e+06	700687	242708	585824	398194	284990	168320	657809	211684	492888	126197	224238
445	445	sp|P17931|LEG3_HUMAN	Galectin-3 OS=Homo sapiens OX=9606 GN=LGALS3 PE=1 SV=5	734434	247435	653906	513443	439083	1.34889e+06	1.26781e+06	781113	286246	1.382e+06	1.63758e+06	752049	1.24543e+06	1.12623e+06	679875	2.18032e+06	1.13661e+06	482023	800691	1.63785e+06	508646	245694	821809	633476	756963	642904	524695
446	446	sp|Q92841|DDX17_HUMAN	Probable ATP-dependent RNA helicase DDX17 OS=Homo sapiens OX=9606 GN=DDX17 PE=1 SV=2	170438	49922.8	29998.8	45020.8	90202.7	503690	102453	149500	56483.8	200014	257874	254077	45589.3	137482	80058.9	691286	238373	27713	195451	316371	87836.5	47615.1	214740	53164	45910.2	60410	76093.1
447	447	sp|P68366|TBA4A_HUMAN	Tubulin alpha-4A chain OS=Homo sapiens OX=9606 GN=TUBA4A PE=1 SV=1	606477	244607	440237	301210	426073	1.91543e+06	1.60446e+06	855262	265315	1.1911e+06	1.56015e+06	1.37228e+06	841480	585228	398572	2.80913e+06	2.13829e+06	428462	1.91172e+06	1.35361e+06	502517	277769	1.18002e+06	303049	227850	317245	470239
448	448	sp|P01615|KVD28_HUMAN	Immunoglobulin kappa variable 2D-28 OS=Homo sapiens OX=9606 GN=IGKV2D-28 PE=1 SV=2	138661	228479	293925	407130	140440	228688	188031	142736	198391	99519.5	174521	234222	219448	199859	248902	134328	184527	778906	22329.8	303691	102348	231329	228827	249022	101261	341876	329972
449	449	sp|Q14254|FLOT2_HUMAN	Flotillin-2 OS=Homo sapiens OX=9606 GN=FLOT2 PE=1 SV=2	406870	416026	221302	217798	212618	208104	196690	190257	171991	200859	173228	137711	352950	230007	141804	678439	360128	119023	245290	181300	197075	112465	181110	115425	88202.7	220973	126432
450	450	sp|Q9Y224|RTRAF_HUMAN	RNA transcription, translation and transport factor protein OS=Homo sapiens OX=9606 GN=RTRAF PE=1 SV=1	141837	81680.1	77764	105460	120123	295391	159042	127819	68576.1	103655	306475	201292	94283.7	136191	53932	441064	212528	32248.4	157582	246924	73386.6	13389.3	218999	74012.2	36106.6	71348.5	84492.5
451	451	sp|P02747|C1QC_HUMAN	Complement C1q subcomponent subunit C OS=Homo sapiens OX=9606 GN=C1QC PE=1 SV=3	117745	245892	405790	261867	280747	287882	139807	194565	113716	219878	267654	191107	265158	273964	123367	62110.4	55843.3	108154	197209	212436	234674	214683	220374	151602	91376.8	131617	378042
452	452	sp|P30046|DOPD_HUMAN	D-dopachrome decarboxylase OS=Homo sapiens OX=9606 GN=DDT PE=1 SV=3	568743	970097	336440	377164	456661	406240	1.02761e+06	717387	333362	715972	708230	601001	623103	513379	367624	560911	830683	376884	558555	722419	503658	563099	691161	675073	348184	70153.6	313257
453	453	sp|Q08211|DHX9_HUMAN	ATP-dependent RNA helicase A OS=Homo sapiens OX=9606 GN=DHX9 PE=1 SV=4	564822	564686	148358	695033	1.11931e+06	1.76078e+06	463530	763740	1.58259e+06	1.03792e+06	1.07471e+06	836858	352072	314631	647960	2.41795e+06	1.02434e+06	287117	742317	1.10047e+06	273309	116079	1.03943e+06	394421	118671	1.93714e+06	701177
454	454	sp|P43243|MATR3_HUMAN	Matrin-3 OS=Homo sapiens OX=9606 GN=MATR3 PE=1 SV=2	70135	43535.9	20011.8	18084.2	48570.7	281730	69917.7	107178	102252	119057	148506	94550.5	40179.1	44996.1	27998.9	271506	111307	39453.8	85769.5	165169	39456.7	22664.7	112269	26762.2	135592	41644.9	26535.8
455	455	sp|Q96IU4|ABHEB_HUMAN	Protein ABHD14B OS=Homo sapiens OX=9606 GN=ABHD14B PE=1 SV=1	88336.2	100047	88947.3	93677.1	107167	250937	343094	242355	71343.2	347497	366813	243861	228356	228808	116332	891682	695933	157992	355123	308689	147830	120220	286223	123516	66944.1	96185.9	146774
456	456	sp|Q13263|TIF1B_HUMAN	Transcription intermediary factor 1-beta OS=Homo sapiens OX=9606 GN=TRIM28 PE=1 SV=5	102805	92991.9	23719	67599.7	77370.3	388790	130111	212770	199242	269616	413991	266440	82232.4	80818	58031.4	626875	317545	157632	168097	205282	113410	99214	190846	93995.5	48469.1	35622	38141.3
457	457	sp|P30153|2AAA_HUMAN	Serine/threonine-protein phosphatase 2A 65 kDa regulatory subunit A alpha isoform OS=Homo sapiens OX=9606 GN=PPP2R1A PE=1 SV=4	79710.8	85544.9	83851.9	137742	165181	299418	299439	168837	50403.1	156294	260185	224635	158498	116986	70919.4	461790	287950	71160.3	206473	292194	147810	137288	197176	62520.7	60202.2	13520	123076
458	458	sp|O00560|SDCB1_HUMAN	Syntenin-1 OS=Homo sapiens OX=9606 GN=SDCBP PE=1 SV=1	68334.4	638257	807841	157245	124500	85764.8	124767	137905	226491	54284.1	77973.3	53905.8	341383	122189	179848	334655	436094	209223	759959	64706.3	92505.1	36306.6	66459.3	24482.4	100929	575591	97502.8
459	459	sp|P28070|PSB4_HUMAN	Proteasome subunit beta type-4 OS=Homo sapiens OX=9606 GN=PSMB4 PE=1 SV=4	136345	216344	317763	175776	217886	239288	624679	175880	73565.3	293873	298558	274594	179526	167790	63115.1	500044	588583	138407	448020	284237	140036	164157	312831	106049	132805	176008	109756
460	460	sp|P61224|RAP1B_HUMAN	Ras-related protein Rap-1b OS=Homo sapiens OX=9606 GN=RAP1B PE=1 SV=1	361162	165026	480690	169325	318603	643014	408093	507656	145595	731764	849868	360659	343905	367651	339303	1.40442e+06	1.12319e+06	824716	1.0176e+06	608305	691540	264143	447956	228955	144410	251522	276174
461	461	sp|P31948|STIP1_HUMAN	Stress-induced-phosphoprotein 1 OS=Homo sapiens OX=9606 GN=STIP1 PE=1 SV=1	195337	235812	79897.5	115687	120964	286995	324400	217283	67580.4	240773	292616	281236	174829	261728	220221	459827	370506	91454.2	259932	208407	187299	119952	245687	148393	287270	155639	104112
462	462	sp|P19021|AMD_HUMAN	Peptidyl-glycine alpha-amidating monooxygenase OS=Homo sapiens OX=9606 GN=PAM PE=1 SV=2	51087.9	283245	226078	159817	351887	76154.7	32657.3	348971	635526	371747	86122.6	84694.9	28596.2	66061.5	388137	91818	98746.9	493391	613425	279718	28963	94655.5	91375.8	46577.9	98926.3	271619	69376.2
463	463	sp|Q02543|RL18A_HUMAN	60S ribosomal protein L18a OS=Homo sapiens OX=9606 GN=RPL18A PE=1 SV=2	388776	53148.5	128587	64223.1	278843	1.00486e+06	104340	449638	71953.5	626873	878015	645746	231761	260352	205923	2.71758e+06	1.08986e+06	196904	469456	730377	329877	73657.5	641652	110100	237703	74844.2	210077
464	464	sp|P35221|CTNA1_HUMAN	Catenin alpha-1 OS=Homo sapiens OX=9606 GN=CTNNA1 PE=1 SV=1	84868.4	147134	87894	60571.9	68454.6	450184	183760	344087	57001.3	250169	309177	631218	162842	85775.5	292021	424248	262808	188591	251476	300225	86468.4	51646.5	380964	52748.4	285374	205664	153612
465	465	sp|Q9BW30|TPPP3_HUMAN	Tubulin polymerization-promoting protein family member 3 OS=Homo sapiens OX=9606 GN=TPPP3 PE=1 SV=1	89829.9	118939	85878.3	29853.3	84735.7	76794.5	222248	104880	93941.5	59045.4	66714	64387.6	529620	142096	56234.4	730052	930822	36015.9	1.27441e+06	53497.1	56986.2	91674.1	291358	82771.3	151704	50869.2	89137.8
466	466	sp|P61769|B2MG_HUMAN	Beta-2-microglobulin OS=Homo sapiens OX=9606 GN=B2M PE=1 SV=1	102561	65897.2	1.22177e+06	153017	142971	117214	58768.8	183306	306863	182771	129362	80969.9	18035	87818	108567	250690	251725	165852	251316	227760	60791.9	54877.1	134152	59652.4	59938.2	370473	100253
467	467	sp|P17858|PFKAL_HUMAN	ATP-dependent 6-phosphofructokinase, liver type OS=Homo sapiens OX=9606 GN=PFKL PE=1 SV=6	173186	242812	108036	110316	288624	123533	218391	168026	51203.8	198579	168743	198619	116862	157201	118667	249250	242796	98760.5	153502	219443	112935	111859	140150	164923	197075	165311	105494
468	468	sp|Q9P2E9|RRBP1_HUMAN	Ribosome-binding protein 1 OS=Homo sapiens OX=9606 GN=RRBP1 PE=1 SV=5	61585.1	89082.3	20482.8	30805.4	43623.3	202890	28475.4	104376	67105.8	111492	110019	118229	59048.6	55440.4	51223.7	81070.3	56526	34753.9	73911.9	112762	28999.4	30242.2	74575.8	35572.2	69215.5	37688.9	76796.1
469	469	sp|P22792|CPN2_HUMAN	Carboxypeptidase N subunit 2 OS=Homo sapiens OX=9606 GN=CPN2 PE=1 SV=3	107148	199426	113584	136182	192113	138759	70848.6	107292	230617	148806	145565	106519	207367	189714	158583	89778.1	125071	91475.4	69736.5	124506	170200	146400	138921	335921	350949	107215	389880
470	470	sp|P08519|APOA_HUMAN	Apolipoprotein(a) OS=Homo sapiens OX=9606 GN=LPA PE=1 SV=1	33138.3	115317	61756.1	44545	84548.5	61883.6	41088.5	63563.5	96179.6	52820.3	68942.6	117790	172936	155898	222808	45777.8	40387.6	49968.7	39196	68147.8	128720	94071.6	104029	168884	454022	90577.3	355418
471	471	sp|P08571|CD14_HUMAN	Monocyte differentiation antigen CD14 OS=Homo sapiens OX=9606 GN=CD14 PE=1 SV=2	127679	187635	611580	223166	185557	236773	136069	93523.6	347037	142519	167620	214449	319315	181970	438664	122057	111852	159643	281483	133474	151187	173689	217919	206399	246167	341829	285648
472	472	sp|P35637|FUS_HUMAN	RNA-binding protein FUS OS=Homo sapiens OX=9606 GN=FUS PE=1 SV=1	64858.4	42851.8	35521.6	64526.8	73561.9	281064	69720.2	153759	36139.1	126369	189142	153291	78530.4	86254.9	13574.1	202764	133745	43809.9	86375.5	144930	53253	28954	138302	22450.9	38095.1	164955	46707.9
473	473	sp|P00403|COX2_HUMAN	Cytochrome c oxidase subunit 2 OS=Homo sapiens OX=9606 GN=MT-CO2 PE=1 SV=1	388930	72531	79883.9	86792.4	181686	1.1841e+06	524571	478690	43431.6	841184	767600	638975	247822	268814	206169	3.28209e+06	1.15767e+06	276452	784718	803083	202871	84057.5	611134	94693.9	98650	89429.2	158582
474	474	sp|Q07812|BAX_HUMAN	Apoptosis regulator BAX OS=Homo sapiens OX=9606 GN=BAX PE=1 SV=1	91877.8	264634	52748	28504.3	215143	277484	138740	203749	133725	253875	341047	210745	192608	190709	101276	102981	144056	111446	237921	269388	132126	54191.8	271517	82312.2	151028	97401.5	138471
475	475	sp|Q9Y3I1|FBX7_HUMAN	F-box only protein 7 OS=Homo sapiens OX=9606 GN=FBXO7 PE=1 SV=1	769629	426187	1.89747e+06	583645	1.82763e+06	245630	927003	279817	1.86079e+06	1.28021e+06	1.00911e+06	397966	1.11943e+06	406531	1.36836e+06	448505	580219	1.20377e+06	1.68573e+06	1.04999e+06	684572	1.55239e+06	304663	971490	552345	17829.7	480247
476	476	sp|P61313|RL15_HUMAN	60S ribosomal protein L15 OS=Homo sapiens OX=9606 GN=RPL15 PE=1 SV=2	1.14679e+06	1.57789e+06	95349.8	54631.1	57569	456845	77516.6	146518	40718.5	290346	375609	263629	130006	162958	101928	1.32775e+06	718235	112614	189048	311318	45859.7	42971.5	129269	1.03183e+06	125847	326481	79500.4
477	477	sp|P00739|HPTR_HUMAN	Haptoglobin-related protein OS=Homo sapiens OX=9606 GN=HPR PE=2 SV=2	48174.7	213654	66984	179324	44527.6	103987	228228	101164	77902.6	182260	218735	87229.1	356490	273363	238764	26398.9	37107.9	87326.4	79757.6	108445	117090	182207	175579	151355	74355.6	55812.7	207015
478	478	sp|P09455|RET1_HUMAN	Retinol-binding protein 1 OS=Homo sapiens OX=9606 GN=RBP1 PE=1 SV=2	219056	1.5689e+06	184772	454411	493759	792823	1.24173e+06	426921	175201	575313	1.76987e+06	910330	482577	351640	473577	2.79624e+06	1.38542e+06	132316	440436	624251	352097	73949.4	499850	462772	465323	148162	156918
479	479	sp|P28838|AMPL_HUMAN	Cytosol aminopeptidase OS=Homo sapiens OX=9606 GN=LAP3 PE=1 SV=3	182719	205474	288971	195968	284300	379837	660365	310337	45759.5	449436	479218	339261	481673	268216	166353	534849	540879	169986	855111	442105	124827	60448.1	536086	235424	182327	228769	235190
480	480	sp|Q15717|ELAV1_HUMAN	ELAV-like protein 1 OS=Homo sapiens OX=9606 GN=ELAVL1 PE=1 SV=2	128353	183483	18986	44943.2	87628	462902	172934	156291	45498	230312	252524	224404	116262	125085	108500	700994	267546	56521.3	221532	269676	60918	20996.2	200353	45533.3	47976.5	72841.6	74989.9
481	481	sp|O43488|ARK72_HUMAN	Aflatoxin B1 aldehyde reductase member 2 OS=Homo sapiens OX=9606 GN=AKR7A2 PE=1 SV=3	66251.5	88866.1	142587	63388.8	88230.8	147455	254108	119114	31184.1	188709	175021	136550	109942	71521.1	57718.2	537432	271846	78074.4	186593	142644	17023.6	49762.7	141251	46062.4	76720.8	30732.3	39986.3
482	482	sp|P27695|APEX1_HUMAN	DNA-(apurinic or apyrimidinic site) lyase OS=Homo sapiens OX=9606 GN=APEX1 PE=1 SV=2	182934	35303.1	42834	1.10625e+06	91150.9	214122	30734.9	127731	35346.9	112643	238171	143343	83613.4	87977.1	86024.5	177121	132156	31949.4	193755	165441	107244	86242.4	158572	1.93156e+06	193862	45901.7	91295.3
483	483	sp|P07996|TSP1_HUMAN	Thrombospondin-1 OS=Homo sapiens OX=9606 GN=THBS1 PE=1 SV=2	519200	169958	83811.1	283487	253463	259198	99341.8	240439	210796	210618	148861	301688	179367	294173	199406	111287	91421.6	153835	275421	303859	742502	298463	129242	249129	480198	202024	543472
484	484	sp|Q9NUQ9|CYRIB_HUMAN	CYFIP-related Rac1 interactor B OS=Homo sapiens OX=9606 GN=CYRIB PE=1 SV=1	442442	497151	68886.6	109242	50577.8	105296	68279.9	106103	1.26648e+06	250651	158524	83603.3	594918	200577	101356	182098	115546	196013	242736	158097	113085	107582	151329	765046	299634	160509	200474
485	485	sp|Q13813|SPTN1_HUMAN	Spectrin alpha chain, non-erythrocytic 1 OS=Homo sapiens OX=9606 GN=SPTAN1 PE=1 SV=3	65487.4	96712.6	49983.1	59036	133779	247482	112122	165367	42743.8	247866	179030	102876	141381	125002	93791.2	348468	150163	102235	149567	163036	87250.8	98874	156949	103368	148671	153536	98943.9
486	486	sp|P00390|GSHR_HUMAN	Glutathione reductase, mitochondrial OS=Homo sapiens OX=9606 GN=GSR PE=1 SV=2	164599	225801	555620	249429	332910	319940	1.40929e+06	362258	213707	515747	497718	270562	580529	409249	347732	713719	876126	531167	875924	537433	220437	128811	439039	219166	70584.9	193183	272650
487	487	sp|P08708|RS17_HUMAN	40S ribosomal protein S17 OS=Homo sapiens OX=9606 GN=RPS17 PE=1 SV=2	165913	193323	165942	97747	161410	619439	211836	290573	97063.6	418170	570764	429839	177587	190707	183012	804058	481284	46532.9	210742	367843	141162	95363.3	337675	221578	165281	59949.2	103395
488	488	sp|P04080|CYTB_HUMAN	Cystatin-B OS=Homo sapiens OX=9606 GN=CSTB PE=1 SV=2	216466	74138	349511	429611	533925	498129	772170	1.2828e+06	129513	1.33876e+06	797516	284037	591797	524507	1.10058e+06	749216	528031	3.38926e+06	685890	567909	360058	378951	643176	186485	268979	266498	586405
489	489	sp|P11279|LAMP1_HUMAN	Lysosome-associated membrane glycoprotein 1 OS=Homo sapiens OX=9606 GN=LAMP1 PE=1 SV=3	256213	204336	286979	409663	293210	574861	226787	169553	230913	160437	103748	118001	252486	350271	238376	353112	303843	218372	250165	162438	205219	139091	490877	107939	504896	348681	135982
490	490	sp|P26447|S10A4_HUMAN	Protein S100-A4 OS=Homo sapiens OX=9606 GN=S100A4 PE=1 SV=1	991713	880940	50286	1.04945e+06	616261	422379	431980	614474	244035	797921	750935	630941	1.18566e+06	925116	507547	226767	273909	608789	471725	952749	865788	646573	930174	947773	1.95948e+06	52850.4	531290
491	491	sp|Q9NQ79|CRAC1_HUMAN	Cartilage acidic protein 1 OS=Homo sapiens OX=9606 GN=CRTAC1 PE=1 SV=2	76252.2	268297	2.19291e+06	123948	301271	339539	174048	171454	387763	388635	199821	165413	284748	152922	150746	1.16517e+06	1.80761e+06	66760.6	452134	233244	175381	78645.2	168680	125848	189402	144269	100690
492	492	sp|Q9Y230|RUVB2_HUMAN	RuvB-like 2 OS=Homo sapiens OX=9606 GN=RUVBL2 PE=1 SV=3	147769	151334	435572	99129.1	350147	317918	742743	207665	564363	434151	322620	319221	292805	210092	336496	889898	813949	209605	669200	265017	265580	293666	447133	245427	186480	233505	277351
493	493	sp|P61916|NPC2_HUMAN	NPC intracellular cholesterol transporter 2 OS=Homo sapiens OX=9606 GN=NPC2 PE=1 SV=1	42286.1	54708.9	736871	120472	198572	294662	202688	324962	698897	267774	300886	127192	209563	142443	131319	366682	552139	412906	530983	184124	156592	70538.2	347006	84631.6	85801.9	669039	81858.8
494	494	sp|Q14914|PTGR1_HUMAN	Prostaglandin reductase 1 OS=Homo sapiens OX=9606 GN=PTGR1 PE=1 SV=2	141630	164920	306281	85274.8	134821	339475	633656	209073	69677.4	415102	356642	196660	108803	118935	75092.2	999146	682835	174906	482089	221251	141396	71390	218070	141705	157765	86950.5	113803
495	495	sp|O75955|FLOT1_HUMAN	Flotillin-1 OS=Homo sapiens OX=9606 GN=FLOT1 PE=1 SV=3	44419	32888.1	72413.2	160351	32437	104774	59751.4	16515.3	30421.5	81668.8	82009.8	50651.1	119316	17187.3	62342.2	223520	153368	30726.5	104278	102857	34671	8329.24	33838.1	29804.6	22400.4	47369.8	41179.6
496	496	sp|E9PAV3|NACAM_HUMAN	Nascent polypeptide-associated complex subunit alpha, muscle-specific form OS=Homo sapiens OX=9606 GN=NACA PE=1 SV=1	143433	107619	170465	87459.8	122482	434055	263203	199351	48783.3	317125	374632	332516	163484	139515	119456	480819	360380	100776	247775	335627	115759	65614	282334	117239	110354	58483.8	104055
497	497	sp|P35237|SPB6_HUMAN	Serpin B6 OS=Homo sapiens OX=9606 GN=SERPINB6 PE=1 SV=3	61171.1	43867.8	278093	50263.5	84067.3	189322	631559	196300	106815	347261	350651	161682	243616	122816	95287.6	477026	419825	80601.5	443522	166772	97849	25890	250235	51473.3	69846	160108	85286.5
498	498	sp|P02533|K1C14_HUMAN	Keratin, type I cytoskeletal 14 OS=Homo sapiens OX=9606 GN=KRT14 PE=1 SV=4	27135	30383.9	71005.3	31753.7	42669.8	172556	284503	53437.5	47175.8	134030	25070.6	31468.5	55033.5	49113.8	162110	69603.5	56737.8	411707	234462	52043.5	30854.4	21708	46214.2	20099.4	43725.2	73318.1	75876.3
499	499	sp|P04216|THY1_HUMAN	Thy-1 membrane glycoprotein OS=Homo sapiens OX=9606 GN=THY1 PE=1 SV=2	43923	58061.9	907427	232269	98983.1	885514	57523.1	259943	923326	111605	304471	384065	94089.4	75367.8	202098	730706	501066	33317.2	66984.9	135785	38380.2	63295.6	34050.9	55125.3	294264	1.19287e+06	268744
500	500	sp|P01700|LV147_HUMAN	Immunoglobulin lambda variable 1-47 OS=Homo sapiens OX=9606 GN=IGLV1-47 PE=1 SV=2	197108	461004	333283	585989	480472	548828	366063	568433	196362	545213	603329	739878	893962	749773	1.07708e+06	219372	399659	1.33339e+06	933534	855394	509434	502282	449513	490372	347723	492238	1.33489e+06
501	501	sp|P11047|LAMC1_HUMAN	Laminin subunit gamma-1 OS=Homo sapiens OX=9606 GN=LAMC1 PE=1 SV=3	68458	21988.7	29507.1	7119.7	31651.7	107847	18846.9	46660.3	48824.8	34194.2	63540.7	41081	24480.8	44165.5	19737	147494	105133	19763.2	65998.6	149227	14205.2	12681.7	25269.7	21489	106097	61953.4	36328.1
502	502	sp|P61026|RAB10_HUMAN	Ras-related protein Rab-10 OS=Homo sapiens OX=9606 GN=RAB10 PE=1 SV=1	380849	175701	197259	309468	443024	409030	381570	314243	132285	508134	432660	485641	294738	262849	273971	632951	445290	466736	449776	696180	272493	258463	292349	82340.3	105341	166379	241820
503	503	sp|P49247|RPIA_HUMAN	Ribose-5-phosphate isomerase OS=Homo sapiens OX=9606 GN=RPIA PE=1 SV=3	57757.7	60146.6	16974.7	123225	58105.8	70328.5	39362.9	54321.9	21090.2	41424.1	28971.4	74618.2	94053.6	42852	59162	16461.4	33240	40960.2	18358.8	88126.2	57572.9	45524.7	54703.7	72345.9	36960.9	24889.2	37604.3
504	504	sp|P59998|ARPC4_HUMAN	Actin-related protein 2/3 complex subunit 4 OS=Homo sapiens OX=9606 GN=ARPC4 PE=1 SV=3	399858	70001.7	436493	239148	516307	804069	1.06842e+06	450144	290856	875524	922197	519453	459074	325715	431690	979578	924167	1.02706e+06	1.16733e+06	960142	360934	362376	789550	254893	366155	435298	485428
505	505	sp|P45880|VDAC2_HUMAN	Voltage-dependent anion-selective channel protein 2 OS=Homo sapiens OX=9606 GN=VDAC2 PE=1 SV=2	823050	45417.4	95176.9	124644	210861	1.1414e+06	631860	467495	118503	832041	782837	746973	419159	401888	320769	2.95063e+06	1.00217e+06	412615	939575	1.02884e+06	329011	243396	724070	95916	75779.3	137687	248164
506	506	sp|Q03252|LMNB2_HUMAN	Lamin-B2 OS=Homo sapiens OX=9606 GN=LMNB2 PE=1 SV=4	182031	96061.5	14481.1	48539.3	290778	449075	282235	282223	12203.8	273528	327854	211300	81313.4	287712	48098.4	704031	301278	83430.8	218142	317100	122398	24887.6	318823	68703.1	613593	46014.9	201037
507	507	sp|Q96CX2|KCD12_HUMAN	BTB/POZ domain-containing protein KCTD12 OS=Homo sapiens OX=9606 GN=KCTD12 PE=1 SV=1	46590	100564	2.05055e+06	71024.3	622107	77331.4	900808	826228	62992.2	1.37574e+06	1.07905e+06	112743	454422	78019.2	51909.1	681275	838160	1.34794e+06	718440	179194	467239	28718.7	501986	33890.4	149548	93107.7	523046
508	508	sp|P00736|C1R_HUMAN	Complement C1r subcomponent OS=Homo sapiens OX=9606 GN=C1R PE=1 SV=2	85304.1	78499.7	424959	56514.1	119531	75737.8	58687.8	31621.9	124192	100645	137952	148368	156671	166090	91742.4	66589.7	54688	78697	369810	1.20986e+06	933868	283150	96138	311510	179223	138322	280458
509	509	sp|P53396|ACLY_HUMAN	ATP-citrate synthase OS=Homo sapiens OX=9606 GN=ACLY PE=1 SV=3	264490	280294	104893	218904	91089.2	223710	227560	238456	36520.9	228838	92824.4	247635	99346.7	135950	78201.2	221533	139689	67389.6	150332	214929	61268.6	132450	228223	86087.8	116653	69625.5	86093.4
510	510	sp|Q13185|CBX3_HUMAN	Chromobox protein homolog 3 OS=Homo sapiens OX=9606 GN=CBX3 PE=1 SV=4	72970.5	118215	42978.1	58912.2	72049.7	250489	74703.9	123733	58259.2	178632	169331	137522	109324	87167	88789.2	378044	121612	53837.8	161698	151069	105939	30012.1	133347	76007.4	49571.6	118233	78067.2
511	511	sp|P30048|PRDX3_HUMAN	Thioredoxin-dependent peroxide reductase, mitochondrial OS=Homo sapiens OX=9606 GN=PRDX3 PE=1 SV=3	307148	39660.9	91851.1	130647	185102	871440	453727	371318	57418.8	663011	678799	529450	352653	261738	171971	1.19906e+06	791957	219406	814478	689663	198299	64494.6	604329	116294	155311	144212	174772
512	512	sp|Q99536|VAT1_HUMAN	Synaptic vesicle membrane protein VAT-1 homolog OS=Homo sapiens OX=9606 GN=VAT1 PE=1 SV=2	84790	157531	49822.8	196919	102065	439558	81696.8	260843	306282	378171	496913	170924	150712	335351	329818	312865	303884	91846.7	384245	453917	310211	99362.7	155021	49794.1	104667	53808.3	124450
513	513	sp|Q16658|FSCN1_HUMAN	Fascin OS=Homo sapiens OX=9606 GN=FSCN1 PE=1 SV=3	210789	25576.4	60375.4	146942	285421	777051	238808	305543	103719	202507	875312	541251	197304	251064	24527.8	71144.5	41648.1	59312.6	337278	453932	196442	30623.2	285756	66841	44453.7	159955	273018
514	514	sp|Q16775|GLO2_HUMAN	Hydroxyacylglutathione hydrolase, mitochondrial OS=Homo sapiens OX=9606 GN=HAGH PE=1 SV=2	209675	212857	62430.3	147848	140163	165291	237118	194166	37180.7	115878	154439	171496	182161	133966	71125.8	124836	155741	55597.8	112965	168401	170912	182469	186490	78642.6	70492.9	36354.4	66900.3
515	515	sp|P06748|NPM_HUMAN	Nucleophosmin OS=Homo sapiens OX=9606 GN=NPM1 PE=1 SV=2	100543	57704.3	46914.4	34009.6	97864.7	481967	112580	418864	9816.41	202222	338837	471431	66610	207901	62588.1	765450	18761.9	81041.3	98215	567425	203967	24517.4	217973	62945.8	78634.8	29804.8	88405.3
516	516	sp|P25788|PSA3_HUMAN	Proteasome subunit alpha type-3 OS=Homo sapiens OX=9606 GN=PSMA3 PE=1 SV=2	191620	72560.3	293597	217405	181150	373810	524222	274862	91798.5	381311	374599	329252	225616	199497	130781	443507	494941	218291	403587	387159	197997	37228.5	322604	49166.6	121069	82608	116499
517	517	sp|Q13510|ASAH1_HUMAN	Acid ceramidase OS=Homo sapiens OX=9606 GN=ASAH1 PE=1 SV=5	74621.9	88923.5	126248	25891.6	159044	84930.5	82427.9	120851	152926	147413	123957	89237.5	90449.3	114978	66779.4	120735	111240	65644.1	138135	115690	115244	54082.6	102657	88001.4	117844	179080	49097.7
518	518	sp|P62269|RS18_HUMAN	40S ribosomal protein S18 OS=Homo sapiens OX=9606 GN=RPS18 PE=1 SV=3	388308	44776.1	206842	56914.5	300539	1.45223e+06	244689	623762	45909.8	911973	1.24077e+06	827795	324011	339833	183655	3.7045e+06	1.38752e+06	211772	642999	916799	339045	55990.3	774940	53396.3	77712.9	73326.2	203177
519	519	sp|O95865|DDAH2_HUMAN	N(G),N(G)-dimethylarginine dimethylaminohydrolase 2 OS=Homo sapiens OX=9606 GN=DDAH2 PE=1 SV=1	175870	693887	60694.5	366223	118967	382965	91577.3	174782	108613	230567	342849	242936	109168	105118	80304.6	205901	166609	64897.8	155692	281715	371945	28013.6	107772	451068	88299.4	50978	168580
520	520	sp|P46781|RS9_HUMAN	40S ribosomal protein S9 OS=Homo sapiens OX=9606 GN=RPS9 PE=1 SV=3	224436	47202.3	183654	65142.7	93230.6	980941	84928.3	333953	44060.7	554672	736373	531350	338535	243945	193791	2.03921e+06	815179	147844	398788	708296	142632	31663.1	324782	87643.2	59924.9	100126	162011
521	521	sp|Q15181|IPYR_HUMAN	Inorganic pyrophosphatase OS=Homo sapiens OX=9606 GN=PPA1 PE=1 SV=2	270382	1.56168e+06	86238.3	57720.1	211679	641236	757482	539990	112062	1.10528e+06	995096	427262	807108	215708	157646	792801	545094	161999	506252	585799	192983	126847	568061	100363	171013	148333	139128
522	522	sp|P56537|IF6_HUMAN	Eukaryotic translation initiation factor 6 OS=Homo sapiens OX=9606 GN=EIF6 PE=1 SV=1	39907.6	200530	20451.5	16728.8	39402	105758	49451.4	64565.6	18961.8	86261.2	104593	85935	50536.1	41027.2	34696.4	77017.7	78994.6	47006.6	59429.6	108599	50812	26208	89640.5	39778.9	32815.1	92603.5	43162.5
523	523	sp|P00387|NB5R3_HUMAN	NADH-cytochrome b5 reductase 3 OS=Homo sapiens OX=9606 GN=CYB5R3 PE=1 SV=3	219179	186505	102370	66615.5	139921	470401	77868.2	197007	30557.9	256548	345250	222935	165598	184073	100197	585945	246869	115391	188081	360255	193273	88520.9	213603	107389	110677	39469.7	105000
524	524	sp|Q8NBS9|TXND5_HUMAN	Thioredoxin domain-containing protein 5 OS=Homo sapiens OX=9606 GN=TXNDC5 PE=1 SV=2	104639	66315.3	300560	24405.7	46368.7	457710	167193	88090.2	565336	82616.7	243429	257124	217108	83403.8	195671	198845	85444.4	29303.9	325724	199228	62307.2	40617.9	232774	57916.1	127210	27486.5	44467.1
525	525	sp|O43490|PROM1_HUMAN	Prominin-1 OS=Homo sapiens OX=9606 GN=PROM1 PE=1 SV=1	354938	259179	132654	339673	82685.2	155550	41459.8	150019	184166	58202.7	60137.2	44642.2	333920	303898	208890	129284	196333	285521	175231	139413	138005	33650.8	134493	127417	1.04672e+06	211756	73705.6
526	526	sp|Q99832|TCPH_HUMAN	T-complex protein 1 subunit eta OS=Homo sapiens OX=9606 GN=CCT7 PE=1 SV=2	167829	164524	94448.1	343199	133831	267562	312683	103492	121698	291236	262798	276806	175548	94364.2	310200	355209	412767	110600	289676	236297	128683	149225	227003	83454.1	139550	68573.5	114741
527	527	sp|O00233|PSMD9_HUMAN	26S proteasome non-ATPase regulatory subunit 9 OS=Homo sapiens OX=9606 GN=PSMD9 PE=1 SV=3	72523.2	160605	52106.3	66130.4	63062.5	86975.5	94489.3	87340.3	45638	108839	125767	95011.2	100202	52875.6	87435.4	105373	92595.3	60039.3	96943.3	104959	55753.7	94848.2	65853.2	232265	143044	44098.7	72272.1
528	528	sp|P18428|LBP_HUMAN	Lipopolysaccharide-binding protein OS=Homo sapiens OX=9606 GN=LBP PE=1 SV=3	290658	348735	76203.1	147977	133577	85881	203947	117825	116405	98743.7	117101	107587	284889	226142	220855	124492	48317.6	119158	397681	411529	198344	113327	74147.4	221898	149828	172200	251197
529	529	sp|Q16270|IBP7_HUMAN	Insulin-like growth factor-binding protein 7 OS=Homo sapiens OX=9606 GN=IGFBP7 PE=1 SV=1	33406.4	232314	327309	129164	74179.3	83892.4	17721.2	81698.8	99631	68993.8	108150	58142	98883.9	79165.2	31707.3	142108	206457	108527	553745	544694	103009	58916.7	77491.7	19184.8	55649.2	37329.8	20433
530	530	sp|Q96AG4|LRC59_HUMAN	Leucine-rich repeat-containing protein 59 OS=Homo sapiens OX=9606 GN=LRRC59 PE=1 SV=1	310239	75432	31581.9	170541	611875	969888	181906	287977	101282	527461	484154	431231	149391	169337	108549	585531	254791	104526	237542	614583	223186	94724.8	334092	114665	406599	130267	66357.2
531	531	sp|Q15233|NONO_HUMAN	Non-POU domain-containing octamer-binding protein OS=Homo sapiens OX=9606 GN=NONO PE=1 SV=4	45797.8	50175.5	253674	124593	86677.9	83135.9	17241.5	35851.2	268725	33381.8	54740.3	45043.8	19508.3	15518.2	38258.4	105756	35820.6	12130.5	34204.5	40064.5	58152.6	92249.8	53573.7	13038.8	10449.1	47328.2	15353.6
532	532	sp|Q9BVK6|TMED9_HUMAN	Transmembrane emp24 domain-containing protein 9 OS=Homo sapiens OX=9606 GN=TMED9 PE=1 SV=2	146126	166981	72514.2	103973	135215	432408	184658	234662	220678	348867	304920	263006	158456	144362	187350	795399	370346	230291	209670	313345	132508	102447	246735	78595	149771	169456	110698
533	533	sp|Q96QK1|VPS35_HUMAN	Vacuolar protein sorting-associated protein 35 OS=Homo sapiens OX=9606 GN=VPS35 PE=1 SV=2	79120.8	86020	79063.9	37697.9	74467	144487	76962.1	88499.7	41877.2	125398	141100	99249.8	78364.4	58940.3	59490.3	267746	136902	107987	109190	130248	65332.6	60707.3	82912.3	60741.9	19181.9	24958.6	66448.1
534	534	sp|P47755|CAZA2_HUMAN	F-actin-capping protein subunit alpha-2 OS=Homo sapiens OX=9606 GN=CAPZA2 PE=1 SV=3	94401.1	47542.2	70950.3	98572.4	75541.5	136142	248708	134682	77229	352589	266037	161628	131572	37290	48401.3	395362	260475	141962	264735	206645	111073	27922.8	192525	41338.3	48056.7	89975.3	114894
535	535	sp|P23381|SYWC_HUMAN	Tryptophan--tRNA ligase, cytoplasmic OS=Homo sapiens OX=9606 GN=WARS1 PE=1 SV=2	39872.5	144800	63830.4	40369.1	44282	73736.3	140289	54195.8	93475.4	90275.1	100503	55440.3	45737.6	61610.6	56964.2	120767	127937	50699.9	260576	163597	32970	47095.5	115358	46797.6	101787	120687	75547.1
536	536	sp|P00746|CFAD_HUMAN	Complement factor D OS=Homo sapiens OX=9606 GN=CFD PE=1 SV=5	122795	281912	468633	401867	127506	203145	196418	2.59598e+06	511067	1.45573e+06	352341	270856	391410	302979	278828	134797	91650.9	560198	191574	179934	157533	377944	181509	208114	211744	604348	382482
537	537	sp|P28074|PSB5_HUMAN	Proteasome subunit beta type-5 OS=Homo sapiens OX=9606 GN=PSMB5 PE=1 SV=3	438123	211822	251138	266218	315610	312279	371276	267685	100805	277395	273483	273869	206488	216384	290662	410618	342502	137155	281290	252722	174857	168140	199874	155420	133772	168774	130243
538	538	sp|P09466|PAEP_HUMAN	Glycodelin OS=Homo sapiens OX=9606 GN=PAEP PE=1 SV=2	858360	1.90523e+06	217277	33815.3	215822	57940	41453.2	115936	109242	1.09142e+06	550810	226700	200520	301446	48693.8	45073.6	117484	1.86749e+06	2.41052e+07	9.75257e+06	136383	438265	1.30535e+06	459669	278562	41824.4	108283
539	539	sp|Q86UX7|URP2_HUMAN	Fermitin family homolog 3 OS=Homo sapiens OX=9606 GN=FERMT3 PE=1 SV=1	196365	238495	50151.4	138868	143212	40635.4	49772.7	74887.8	77602.3	73322.8	88141.6	111677	178851	149115	110731	96553.3	68003.5	233838	141673	111491	411757	83771.1	93836.9	159062	91240.9	120065	154758
540	540	sp|O43866|CD5L_HUMAN	CD5 antigen-like OS=Homo sapiens OX=9606 GN=CD5L PE=1 SV=1	221885	277173	151755	349807	97898.3	354018	287391	188003	81216.2	111014	119492	336672	215867	354519	132942	119899	85096.1	118706	65368.4	197723	150545	153379	149630	152784	260354	671159	126128
541	541	sp|P46439|GSTM5_HUMAN	Glutathione S-transferase Mu 5 OS=Homo sapiens OX=9606 GN=GSTM5 PE=1 SV=3	35583.5	27129.5	50756.8	134278	45912	193050	447928	212930	23020.5	35689.7	44547.7	191446	31245.7	32055	39604.6	553571	387277	88245.2	148134	153839	31821.5	13571.2	64118.1	200960	232133	3812.52	6865.68
542	542	sp|O60635|TSN1_HUMAN	Tetraspanin-1 OS=Homo sapiens OX=9606 GN=TSPAN1 PE=1 SV=2	47890.8	23974.9	211341	27101.3	24887.4	19154.4	25228.7	24631.6	92126.6	35042.6	33952.6	17839.8	54210.8	36221	41766.7	71744.5	118767	75128.6	177439	24702.3	25204.6	19633.2	42538	7608.96	39590.3	391084	26261.4
543	543	sp|Q13423|NNTM_HUMAN	NAD(P) transhydrogenase, mitochondrial OS=Homo sapiens OX=9606 GN=NNT PE=1 SV=3	47759.1	116029	108597	43861.6	73355.3	61450.7	90394.8	54314.3	47705.4	64467	51304.8	51968.2	113403	55079.2	74630.2	215395	95269	106081	195557	145805	38867	40282.3	62881.8	33645.6	83156.3	65300.5	53501.2
544	544	sp|P01611|KVD12_HUMAN	Immunoglobulin kappa variable 1D-12 OS=Homo sapiens OX=9606 GN=IGKV1D-12 PE=1 SV=2	66520	231649	225357	324697	246900	230240	78281.8	199747	289474	216229	199694	271762	137845	208445	257345	83281.1	201541	825181	374844	298072	310503	250742	304089	341826	87450.9	309916	577799
545	545	sp|P28072|PSB6_HUMAN	Proteasome subunit beta type-6 OS=Homo sapiens OX=9606 GN=PSMB6 PE=1 SV=4	117433	194208	161589	151671	89075.9	180930	305919	133257	47896.8	205864	170799	172424	162697	114911	104140	235253	298439	130305	199412	144333	78668.5	72083.4	134261	108029	122938	48275.5	76680.4
546	546	sp|P22749|GNLY_HUMAN	Granulysin OS=Homo sapiens OX=9606 GN=GNLY PE=1 SV=3	228526	24462.4	7628.84	50454.1	60274	48144.2	34427.6	103056	14399.5	82179	211402	84512.9	23876.5	42011.6	22968.8	66864	49465.2	4181.03	65912.3	512538	57777.3	17450.8	40932.5	110917	510422	28458.1	69002.8
547	547	sp|Q12905|ILF2_HUMAN	Interleukin enhancer-binding factor 2 OS=Homo sapiens OX=9606 GN=ILF2 PE=1 SV=2	196342	41336.6	33009.3	423821	165385	18462.6	19721.8	15582.7	115289	65690.7	92602.1	7559.88	7472.49	10397.5	60721	80604.8	58732.9	38292.5	42623.9	5604.64	9703.64	176160	107308	4284.89	11623.8	24084.8	23511.5
548	548	sp|P36957|ODO2_HUMAN	Dihydrolipoyllysine-residue succinyltransferase component of 2-oxoglutarate dehydrogenase complex, mitochondrial OS=Homo sapiens OX=9606 GN=DLST PE=1 SV=4	88388.4	5013.68	7233.32	16435.4	40967.4	228605	30040.3	118761	18416.3	158009	163699	122296	56687	62718.6	29348.6	369891	225048	20385.4	111070	174395	57648.5	18133.9	136598	52834.9	15619.5	5667.76	31149.2
549	549	sp|O00764|PDXK_HUMAN	Pyridoxal kinase OS=Homo sapiens OX=9606 GN=PDXK PE=1 SV=1	308555	741595	66417	40370.8	232543	132309	209564	112733	52966.6	145517	115566	241269	92364.9	34006.5	140602	188634	111358	113718	115732	181423	288476	192728	154023	295451	305967	21122.4	26355.8
550	550	sp|Q9GZP4|PITH1_HUMAN	PITH domain-containing protein 1 OS=Homo sapiens OX=9606 GN=PITHD1 PE=1 SV=1	227504	350373	99293.2	292329	206568	187757	184409	215745	239878	159877	155955	170948	99394.4	112508	98368.7	134980	184741	196407	135219	175626	232780	148030	189715	183860	136406	79418	156582
551	551	sp|P60660|MYL6_HUMAN	Myosin light polypeptide 6 OS=Homo sapiens OX=9606 GN=MYL6 PE=1 SV=2	375914	39213.8	91357.4	101971	222409	760169	439057	348265	111529	466110	516175	402369	165385	246447	206533	821751	384177	278620	332300	512848	388197	91902.9	451467	87366.1	592202	106732	122041
552	552	sp|P01903|DRA_HUMAN	HLA class II histocompatibility antigen, DR alpha chain OS=Homo sapiens OX=9606 GN=HLA-DRA PE=1 SV=1	22979.5	6837.23	15856.3	36627.1	31184.2	32129.3	27935.3	32206.5	4925.75	39658.9	64975.7	5544.83	37309.7	3207.43	27478.8	136576	70193.6	37921	131708	16206.5	27290.3	18253.4	199801	5416.92	16498.9	5319.57	14764.2
553	553	sp|O14980|XPO1_HUMAN	Exportin-1 OS=Homo sapiens OX=9606 GN=XPO1 PE=1 SV=1	25933.1	21035.2	22032.9	43316.8	31077.1	4538.06	36164.2	50292.4	6723.08	55908.1	67989.3	53786.7	24512.6	25018.8	17367.2	154387	52936.9	47011.3	46390.2	52397	32500.9	20689.9	50916.1	26925.8	47884.7	5759.93	15028.3
554	554	sp|Q9UGM3|DMBT1_HUMAN	Deleted in malignant brain tumors 1 protein OS=Homo sapiens OX=9606 GN=DMBT1 PE=1 SV=2	32369.7	41948.9	80449.5	13600.9	237557	113208	15630.8	62607.7	6098.65	111546	71170.2	112000	189634	544511	348900	176339	46415	375494	37320.1	85698.5	47325.4	10214.9	48630.8	87445.5	72448.3	76844.9	161804
555	555	sp|P28062|PSB8_HUMAN	Proteasome subunit beta type-8 OS=Homo sapiens OX=9606 GN=PSMB8 PE=1 SV=3	94049.8	202867	142137	259268	111096	297267	399019	133079	170616	346533	342463	276343	200560	131089	152849	400545	381946	176205	330186	340045	67905.9	44653.2	295617	215037	185814	107125	114587
556	556	sp|O60506|HNRPQ_HUMAN	Heterogeneous nuclear ribonucleoprotein Q OS=Homo sapiens OX=9606 GN=SYNCRIP PE=1 SV=2	50346.9	19969.8	20176.1	20960.1	10018.2	249515	57001.1	100308	22565.6	130931	193892	119474	28644.8	54916.7	10034.2	278395	128016	42127.1	84812.4	144195	41791.3	7251.51	85364.3	25810.8	24885.6	50799.9	9179.25
557	557	sp|P15328|FOLR1_HUMAN	Folate receptor alpha OS=Homo sapiens OX=9606 GN=FOLR1 PE=1 SV=3	12068.6	136827	56735.9	176105	91468.1	84389.1	81904	28334.8	43898.3	171544	82577.8	73991.5	88559.5	125828	44052.7	132609	272658	197769	364184	107924	61603.3	8479.18	21480.9	73942	61041.9	186429	218334
558	558	sp|O15144|ARPC2_HUMAN	Actin-related protein 2/3 complex subunit 2 OS=Homo sapiens OX=9606 GN=ARPC2 PE=1 SV=1	85436.4	38241.1	9947.49	39592.3	55245	108882	80616.4	93687.5	53568	94116.4	126768	100735	77551.4	82582.8	61853.2	80249	93584.3	227942	107912	147595	69651.8	40830.6	114613	48270.5	64946.2	165617	29340.2
559	559	sp|Q9Y696|CLIC4_HUMAN	Chloride intracellular channel protein 4 OS=Homo sapiens OX=9606 GN=CLIC4 PE=1 SV=4	59810.2	97227.7	27199.4	32533.7	48045.8	66221.8	26694.9	72207.8	21719.1	80966.4	130889	65596	42360.2	10535.4	21494.6	43659.6	28921.7	34402	79070.1	69953.7	40848.1	15559.4	37455	38240.1	19617.8	34203.3	35240.2
560	560	sp|P0DP25|CALM3_HUMAN	Calmodulin-3 OS=Homo sapiens OX=9606 GN=CALM3 PE=1 SV=1	773242	448302	273949	180595	480174	564213	494669	291694	192469	217202	471496	627578	263454	52401.8	68244.4	493549	334095	229523	305398	534353	242886	226121	438704	231005	913803	135324	122254
561	561	sp|Q12906|ILF3_HUMAN	Interleukin enhancer-binding factor 3 OS=Homo sapiens OX=9606 GN=ILF3 PE=1 SV=3	77882.9	70751.2	4536.74	18928.8	53162.3	375307	105182	107204	70658.6	208792	223083	152537	34181.2	54420.9	45469.3	307335	194179	33809	205424	152405	22066.4	44960.9	151116	7692.48	48598.8	5718.79	23564
562	562	sp|P62829|RL23_HUMAN	60S ribosomal protein L23 OS=Homo sapiens OX=9606 GN=RPL23 PE=1 SV=1	149521	67737.8	55324.7	36358.8	80378.3	464564	308231	158218	22385	309008	320626	322433	139956	115873	36022.5	937609	431999	76177.5	283318	352702	64110.6	36012.4	253125	40480.1	28501.1	33849.9	56020.1
563	563	sp|P02724|GLPA_HUMAN	Glycophorin-A OS=Homo sapiens OX=9606 GN=GYPA PE=1 SV=2	122853	47257.3	9250.41	60898.3	63054.9	92081.7	23834	37120.4	86742.2	18854.7	11721	55307.5	84097.8	55165.1	48002.9	15775.3	20023.8	20468.9	30658.3	44258	76538.2	44360.9	40783.4	96930.1	92062.5	98770.3	31023.9
564	564	sp|Q9Y4L1|HYOU1_HUMAN	Hypoxia up-regulated protein 1 OS=Homo sapiens OX=9606 GN=HYOU1 PE=1 SV=1	69880.7	95303.2	25501.1	103487	36662.2	266911	154289	117066	130355	74035.8	191900	173335	51414.2	82024.3	111553	730977	402880	89838.7	204290	170473	39499.7	85066.9	186546	68915.3	101862	174326	40409.8
565	565	sp|P02745|C1QA_HUMAN	Complement C1q subcomponent subunit A OS=Homo sapiens OX=9606 GN=C1QA PE=1 SV=2	126708	169753	255152	83858.1	130062	304164	93474	147340	81109.7	760322	317398	99309.5	94208.9	88771.4	150186	137704	41854.9	561907	181246	53505.1	329622	171014	111787	61355.3	136709	46541.3	232509
566	566	sp|P62873|GBB1_HUMAN	Guanine nucleotide-binding protein G(I)/G(S)/G(T) subunit beta-1 OS=Homo sapiens OX=9606 GN=GNB1 PE=1 SV=3	109803	37144.9	293311	65141.6	18250.3	314955	188150	90805.5	24551	161830	218551	149808	117217	118896	100664	901469	549725	181938	364505	233620	76636.7	44010.3	131275	52260.2	64260	67554.2	107139
567	567	sp|P14923|PLAK_HUMAN	Junction plakoglobin OS=Homo sapiens OX=9606 GN=JUP PE=1 SV=3	36436.8	123937	49467.7	136771	10256.5	24378.3	49445	68715.8	3966.38	51752.4	28648.6	16081.6	14744.3	18820.1	30525.9	124108	69571	147980	74117.6	30859.8	12313.4	15536.9	49300.7	19226	35440.1	21965.5	110437
568	568	sp|P00966|ASSY_HUMAN	Argininosuccinate synthase OS=Homo sapiens OX=9606 GN=ASS1 PE=1 SV=2	116714	93924	235737	146964	51193.2	206925	1.00788e+06	226606	77300.4	155764	295190	34537.7	354515	300185	197269	919261	861351	181387	627743	217512	75426.6	140056	769347	189269	221982	56627.8	157638
569	569	sp|Q7L266|ASGL1_HUMAN	Isoaspartyl peptidase/L-asparaginase OS=Homo sapiens OX=9606 GN=ASRGL1 PE=1 SV=2	252559	42477.2	1.99298e+06	741044	21432.5	6868.42	46853.2	66377	204137	47947.9	45169.9	4989.44	50199.1	99501.7	65435.1	357207	648038	79592.6	23904.6	24955.8	2326.81	824410	841021	13155.1	9497.42	1.46671e+06	48624.3
570	570	sp|P00367|DHE3_HUMAN	Glutamate dehydrogenase 1, mitochondrial OS=Homo sapiens OX=9606 GN=GLUD1 PE=1 SV=2	109659	171926	158214	148903	75972.1	234338	139279	130561	393410	166523	200549	149179	107325	99215	96153.9	436427	170149	81281.2	248655	262244	99279.2	173481	190483	67192.4	57034.2	1.30126e+06	83001.9
571	571	sp|P24158|PRTN3_HUMAN	Myeloblastin OS=Homo sapiens OX=9606 GN=PRTN3 PE=1 SV=3	34891.5	32462.1	33652.4	262356	580082	300608	191464	735884	88389.6	978501	151734	34865.1	1.14553e+06	1.88433e+06	4.96155e+06	42161.2	18569	1.47173e+07	133635	385649	2.08861e+06	458208	263049	205033	689388	526353	1.6953e+06
572	572	sp|P01714|LV319_HUMAN	Immunoglobulin lambda variable 3-19 OS=Homo sapiens OX=9606 GN=IGLV3-19 PE=1 SV=2	61374	188910	111185	123315	188954	114361	224161	229060	63016.8	158454	128952	283324	178169	102907	182549	103642	152130	438301	249584	267012	56544.8	223908	207081	221612	105007	263903	357718
573	573	sp|P38606|VATA_HUMAN	V-type proton ATPase catalytic subunit A OS=Homo sapiens OX=9606 GN=ATP6V1A PE=1 SV=2	41761.2	152623	486631	73970.4	13217.3	11823.9	45975.6	20562.2	387253	293333	153641	12127.9	56981.2	14006.3	154413	46414.3	33137.8	208272	69778.7	39460.8	129217	38758.2	30216.1	13770.8	81708	806819	221458
574	574	sp|P52597|HNRPF_HUMAN	Heterogeneous nuclear ribonucleoprotein F OS=Homo sapiens OX=9606 GN=HNRNPF PE=1 SV=3	34040	90575.2	44010.1	50600.5	106984	234810	51338.4	25259.4	20033.7	217611	149504	143598	68345.1	97224.2	42795.3	333706	146264	66564.9	183847	175125	44566.2	65017.1	179616	96063	184159	11669.9	62584.7
575	575	sp|Q15185|TEBP_HUMAN	Prostaglandin E synthase 3 OS=Homo sapiens OX=9606 GN=PTGES3 PE=1 SV=1	139950	96040.3	159391	96016.6	151287	340769	367660	191372	62716.9	418945	435904	254441	190568	120032	118925	1.16196e+06	443731	152971	291408	272625	169696	74331.4	325355	100964	130746	149177	132036
576	576	sp|Q16651|PRSS8_HUMAN	Prostasin OS=Homo sapiens OX=9606 GN=PRSS8 PE=1 SV=1	52562.4	196915	510671	151498	34693.1	58257.9	147080	194769	114602	198567	111345	98911.2	81590.4	59368.2	134073	294231	244164	152949	485392	28061.5	50022.2	99529.2	74941	2.24651e+06	31290.3	92130	45504.7
577	577	sp|Q02161|RHD_HUMAN	Blood group Rh(D) polypeptide OS=Homo sapiens OX=9606 GN=RHD PE=1 SV=3	192806	69660.4	14936.7	308133	146040	152406	123855	114649	34315.1	69889.3	57015.8	64740.8	150139	80439	43493.3	121201	76683.9	39727.8	26896.4	96141.5	248128	176281	109252	105531	176106	22662.6	68098.2
578	578	sp|P63167|DYL1_HUMAN	Dynein light chain 1, cytoplasmic OS=Homo sapiens OX=9606 GN=DYNLL1 PE=1 SV=1	139269	97164.8	213802	81749.1	76473.7	415776	368456	212361	80112.8	283197	316728	200769	259550	141004	114839	1.00822e+06	623256	161236	563111	300291	143410	100189	327154	187305	105695	134090	124437
579	579	sp|P62318|SMD3_HUMAN	Small nuclear ribonucleoprotein Sm D3 OS=Homo sapiens OX=9606 GN=SNRPD3 PE=1 SV=1	540075	354456	51561	86892.6	370318	1.79315e+06	554035	777984	64754.1	912256	1.12898e+06	852615	384732	380738	265821	1.20148e+06	861172	241694	677226	954784	410373	105855	757924	133432	63956.3	148398	262950
580	580	sp|P55209|NP1L1_HUMAN	Nucleosome assembly protein 1-like 1 OS=Homo sapiens OX=9606 GN=NAP1L1 PE=1 SV=1	70365.4	77002.4	734579	49884.4	65331.9	250995	108403	304491	42938.1	132245	182792	202251	133413	49733	353483	380604	184411	384813	94065.4	193211	50480.3	359284	147152	48924.3	173993	612027	109514
581	581	sp|P43251|BTD_HUMAN	Biotinidase OS=Homo sapiens OX=9606 GN=BTD PE=1 SV=2	44838.7	56957.7	464871	35739.1	48317.5	47367.4	71720.3	60625.8	234905	74099.6	68750.6	58676.7	35348	57474.9	65341	153999	208112	37376.3	135914	51330	27260.4	34492.3	51966.1	34862.2	109783	239731	78767.9
582	582	sp|P31997|CEAM8_HUMAN	Carcinoembryonic antigen-related cell adhesion molecule 8 OS=Homo sapiens OX=9606 GN=CEACAM8 PE=1 SV=2	33033.4	23762.3	23563.1	11590.4	44931.1	50538.8	28637.7	184819	21096	178376	98818	65973.7	88882.1	167069	382491	93282.2	62035.6	438169	223716	81152.4	45316	38852.1	33298.2	18976.6	70495.6	16064.3	111059
583	583	sp|P29966|MARCS_HUMAN	Myristoylated alanine-rich C-kinase substrate OS=Homo sapiens OX=9606 GN=MARCKS PE=1 SV=4	10405.4	2055.27	5705.23	7070.72	21890.9	55177.3	13937.2	29800.3	6146.04	43570.2	69815.9	69150.5	5044.99	22184.2	10326.8	34172.7	29712.7	11672.8	34667	32652.7	7917.12	3370.17	33435.1	3872.9	18662.3	13574.4	7417.84
584	584	sp|P16070|CD44_HUMAN	CD44 antigen OS=Homo sapiens OX=9606 GN=CD44 PE=1 SV=3	175325	317632	48892.1	146500	141361	242366	168972	209193	32367.5	198100	154573	136716	165736	152426	131148	94513.2	97719.1	155632	249576	305852	117514	69998	145673	85143.4	310091	95375.9	158350
585	585	sp|P14174|MIF_HUMAN	Macrophage migration inhibitory factor OS=Homo sapiens OX=9606 GN=MIF PE=1 SV=4	1.1057e+06	654041	1.98918e+06	722567	1.41434e+06	2.679e+06	6.42507e+06	3.60759e+06	770302	6.73653e+06	5.38611e+06	2.83157e+06	2.61477e+06	1.72492e+06	1.07609e+06	4.96457e+06	6.07994e+06	1.50099e+06	4.0777e+06	4.3262e+06	1.30253e+06	729098	3.69534e+06	831884	653785	705333	990037
586	586	sp|P06865|HEXA_HUMAN	Beta-hexosaminidase subunit alpha OS=Homo sapiens OX=9606 GN=HEXA PE=1 SV=2	43571.4	103369	197471	85334.5	53238	175766	66055.6	105779	104393	62303.4	123221	111405	118486	57301.5	76346.8	227376	321055	58754.5	164821	155458	48093.1	212979	89577.3	37511.8	394569	84827.7	30679
587	587	sp|O75594|PGRP1_HUMAN	Peptidoglycan recognition protein 1 OS=Homo sapiens OX=9606 GN=PGLYRP1 PE=1 SV=1	20613.5	29015.1	41436.2	71858.9	44589.7	31291.2	56915.7	13632.8	17979.4	33715.5	9993.88	81863.2	61906.4	95149.8	119001	65016.5	57551.7	120452	53913.3	30497.9	60469.3	11904.6	13409.1	48145.3	68553.4	10018.9	85519.7
588	588	sp|O60888|CUTA_HUMAN	Protein CutA OS=Homo sapiens OX=9606 GN=CUTA PE=1 SV=2	241004	296127	810622	197386	180515	284423	273802	254807	831807	266937	291239	281330	193577	153496	176161	346847	468883	214349	265342	191061	86427.9	128186	239923	307071	243475	1.08073e+06	118849
589	589	sp|P22234|PUR6_HUMAN	Multifunctional protein ADE2 OS=Homo sapiens OX=9606 GN=PAICS PE=1 SV=3	81075.3	344850	311123	397464	296192	526119	369400	266534	271053	352075	384296	521953	317984	204337	253711	475409	672278	83093.9	433760	634147	187950	217714	365668	406425	86431.8	574804	242633
590	590	sp|P15153|RAC2_HUMAN	Ras-related C3 botulinum toxin substrate 2 OS=Homo sapiens OX=9606 GN=RAC2 PE=1 SV=1	81672.2	21877.4	21494.3	18914.1	95570.6	62211.9	82667.9	111154	89398.6	191896	165338	70973	145981	169765	265777	154009	86015.3	794010	198733	161371	134481	86677.1	170448	104624	47531.3	82020.6	213135
591	591	sp|P01624|KV315_HUMAN	Immunoglobulin kappa variable 3-15 OS=Homo sapiens OX=9606 GN=IGKV3-15 PE=1 SV=2	1.23115e+06	1.93143e+06	2.85817e+06	3.88248e+06	3.77601e+06	1.99817e+06	1.78332e+06	2.45591e+06	2.05825e+06	2.66497e+06	2.25224e+06	2.53957e+06	1.64349e+06	2.24386e+06	2.60162e+06	964681	1.6817e+06	1.38797e+07	3.82213e+06	2.56871e+06	3.26908e+06	2.7856e+06	2.78461e+06	1.75734e+06	946201	3.83081e+06	6.32212e+06
592	592	sp|P20810|ICAL_HUMAN	Calpastatin OS=Homo sapiens OX=9606 GN=CAST PE=1 SV=4	99942.5	113935	27946.5	21133.8	63358.4	81772.8	140157	78994.6	15152.3	131348	123899	81217.8	105348	93523.3	64272	27950.4	22634.1	57795.4	68852.1	75034.7	42238.8	80830.1	139824	94376.7	276429	22976	31690
593	593	sp|P11413|G6PD_HUMAN	Glucose-6-phosphate 1-dehydrogenase OS=Homo sapiens OX=9606 GN=G6PD PE=1 SV=4	26323.5	28004.5	16314.5	97296.8	44340.1	89195.2	73837	103044	23804.6	81305.7	100042	91567.5	95824.9	86557.5	76462.1	84710.1	63116.7	131318	36859.6	96418.1	100504	6917.17	93256.9	102723	30186.3	8834.97	68099.5
594	594	sp|P07998|RNAS1_HUMAN	Ribonuclease pancreatic OS=Homo sapiens OX=9606 GN=RNASE1 PE=1 SV=4	80237.1	63887.3	825948	94124.2	113228	65177.2	172934	70958.3	144003	20587.8	73009.9	31903.3	79202.9	46472.3	97997.4	264450	442519	29335.4	74928.1	10699.3	91047.2	78853.5	53690.7	48254.1	52443.3	113428	63432.9
595	595	sp|P61604|CH10_HUMAN	10 kDa heat shock protein, mitochondrial OS=Homo sapiens OX=9606 GN=HSPE1 PE=1 SV=2	135501	111028	24650.8	33144.4	93849.1	491672	197795	173488	17876.6	359437	419510	278194	185160	152795	102038	419818	332133	77302.7	293772	297233	126579	33989.5	300166	26926.6	95724.2	54978	83084.6
596	596	sp|P39019|RS19_HUMAN	40S ribosomal protein S19 OS=Homo sapiens OX=9606 GN=RPS19 PE=1 SV=2	27976	1614.5	14343.4	6124.11	16561.2	80802.6	99569.7	33934.6	22100.5	77270.3	86061.2	49325.9	30692.3	22454.6	9474.67	73483.7	62614.3	14159.8	50454.8	67938.3	13044.7	5169.98	45430.7	6827.42	6727.07	3836.6	11108.7
597	597	sp|P0DOX6|IGM_HUMAN	Immunoglobulin mu heavy chain OS=Homo sapiens OX=9606 PE=1 SV=2	171014	168903	155313	210202	101058	322539	403084	457867	526961	467706	452339	421234	307588	330356	241517	168304	326319	722283	670042	439614	314550	237486	197908	176066	118382	92031.1	70126.8
598	598	sp|Q5JWF2|GNAS1_HUMAN	Guanine nucleotide-binding protein G(s) subunit alpha isoforms XLas OS=Homo sapiens OX=9606 GN=GNAS PE=1 SV=2	58437.4	79044.3	44386.9	90107.8	17894.4	137699	118673	113937	34940.1	141747	98062.4	69761.5	31986.3	56723.3	193877	478575	327714	107012	188470	104824	16276.5	114786	83785.8	108578	108687	46767.9	46614.2
599	599	sp|P83731|RL24_HUMAN	60S ribosomal protein L24 OS=Homo sapiens OX=9606 GN=RPL24 PE=1 SV=1	316793	85094.4	76142.1	88990.3	139424	734394	146371	317803	244494	424593	613585	524069	174043	164474	141471	1.78349e+06	715874	85158.8	334132	490013	198187	64370.4	364572	160406	126366	827091	258820
600	600	sp|P51659|DHB4_HUMAN	Peroxisomal multifunctional enzyme type 2 OS=Homo sapiens OX=9606 GN=HSD17B4 PE=1 SV=3	111707	232623	97785.7	143143	71925.8	383234	136325	213249	243448	282382	264323	151370	171075	86825.5	52623.6	588237	248610	134445	197224	321305	109486	49002.1	236106	81345.7	71570.2	139382	99101.4
601	601	sp|P25325|THTM_HUMAN	3-mercaptopyruvate sulfurtransferase OS=Homo sapiens OX=9606 GN=MPST PE=1 SV=3	44725.5	61861.4	39448	51680.2	41632.4	54854.6	77801.1	53071.2	83509.3	104080	87276.3	55406.4	79522.9	0	16313.4	103182	70204.7	28054	120194	39302.4	77685.3	22927.7	71686.9	48125.9	26084.7	66178.2	58172.4
602	602	sp|Q9UBQ0|VPS29_HUMAN	Vacuolar protein sorting-associated protein 29 OS=Homo sapiens OX=9606 GN=VPS29 PE=1 SV=1	35121.3	29843.6	55923.4	38598.2	29849.9	41568.3	66411.3	36631.9	30592.7	76526.8	71835.4	43793.6	26690.3	32583.6	35746	76806.9	61848.6	62193.5	18947.6	60054	32872.2	22653.1	58615.8	22666.3	17451.9	18528.3	29086.9
603	603	sp|P53007|TXTP_HUMAN	Tricarboxylate transport protein, mitochondrial OS=Homo sapiens OX=9606 GN=SLC25A1 PE=1 SV=2	98485.6	74311.9	24436.7	29288.9	40821.7	230793	42336	192800	71901.5	255512	149132	102320	60699.1	70569.2	39361.8	473971	174084	41478.3	41250.2	194501	83001	38925.2	84716.4	36600.6	58593.1	46200.3	38089.9
604	604	sp|Q9BS40|LXN_HUMAN	Latexin OS=Homo sapiens OX=9606 GN=LXN PE=1 SV=2	137179	225190	68539.4	171719	252742	175108	204505	199935	58165.2	121698	428801	156982	211865	174537	180129	186400	142970	10111	123498	176196	211379	177024	138945	198871	30405.2	36356.3	20515.1
605	605	sp|P68402|PA1B2_HUMAN	Platelet-activating factor acetylhydrolase IB subunit beta OS=Homo sapiens OX=9606 GN=PAFAH1B2 PE=1 SV=1	214281	191417	151556	150017	263713	398345	655138	390921	27945.1	616093	694170	390391	256728	225120	118207	1.05512e+06	545166	177981	319377	482810	286325	131189	336029	160086	279954	32941.2	100815
606	606	sp|O95834|EMAL2_HUMAN	Echinoderm microtubule-associated protein-like 2 OS=Homo sapiens OX=9606 GN=EML2 PE=1 SV=1	29835.7	126954	202518	186689	46397.8	105844	373197	235682	152448	205427	170787	195982	167415	177665	190860	262646	254642	311880	97311.3	157341	114529	139378	130597	68600.2	126591	94523.3	174924
607	607	sp|P48506|GSH1_HUMAN	Glutamate--cysteine ligase catalytic subunit OS=Homo sapiens OX=9606 GN=GCLC PE=1 SV=2	75203.7	89929.8	320073	130308	59152.6	113261	192747	59249.6	445533	229035	31742.4	109459	131201	65563.6	79169	308990	182279	28124.4	266740	103018	48528.8	81896.7	85217.6	111456	113039	208455	60096.3
608	608	sp|Q00796|DHSO_HUMAN	Sorbitol dehydrogenase OS=Homo sapiens OX=9606 GN=SORD PE=1 SV=4	185302	291380	97322.5	86516.9	283028	276665	352004	730623	481883	2.20212e+06	714332	404198	275327	405862	124323	489454	414582	1.63798e+06	466935	592028	116556	363564	346186	173659	69354.9	575091	101658
609	609	sp|P45974|UBP5_HUMAN	Ubiquitin carboxyl-terminal hydrolase 5 OS=Homo sapiens OX=9606 GN=USP5 PE=1 SV=2	20651.4	44085.1	66723.9	20354.5	24563.2	49541.8	50015	55007.6	10567.3	85933.4	69318.1	95270.8	82117.7	22139.1	74222.8	47298.7	73125.7	32187.4	93408.7	47141.4	93624.3	15786.1	25543.3	28164.1	171975	42870.5	18743.9
610	610	sp|O43396|TXNL1_HUMAN	Thioredoxin-like protein 1 OS=Homo sapiens OX=9606 GN=TXNL1 PE=1 SV=3	211937	152939	181834	99041.8	240651	521589	644860	350852	65414.1	578742	662413	365348	228492	187487	29432.7	965402	492926	170530	368215	472197	380781	154840	389345	174183	201350	46328	80779.4
611	611	sp|Q32MZ4|LRRF1_HUMAN	Leucine-rich repeat flightless-interacting protein 1 OS=Homo sapiens OX=9606 GN=LRRFIP1 PE=1 SV=2	5619.1	2888.91	11649.7	3391.01	1249.89	1436.7	13772.8	4261.26	8478.36	12558	6178.1	2048.65	2511.56	3306.04	10631.4	4834.22	9001.64	6244.05	9297.17	9455.59	2871.65	1426.26	12716.6	4288.5	5075.36	11170.6	3147.13
612	612	sp|P39687|AN32A_HUMAN	Acidic leucine-rich nuclear phosphoprotein 32 family member A OS=Homo sapiens OX=9606 GN=ANP32A PE=1 SV=1	62407.1	92818.3	87604.7	31036.1	49621.6	162505	142678	96728.5	65152.9	130614	206342	137633	101560	152744	66760.7	281397	147345	68485	135426	144497	48258.1	58119.4	128709	49729.7	79685.3	73635.2	86154.9
613	613	sp|Q9UBR2|CATZ_HUMAN	Cathepsin Z OS=Homo sapiens OX=9606 GN=CTSZ PE=1 SV=1	145908	74341.7	211112	1.07911e+06	92509.6	919326	1.40483e+06	106823	67166.6	245903	399628	202758	134922	129851	49170.1	171824	198041	179874	378495	176276	61028.1	1.42593e+06	194952	112354	56188.3	126334	83751.7
614	614	sp|A0A0B4J1V0|HV315_HUMAN	Immunoglobulin heavy variable 3-15 OS=Homo sapiens OX=9606 GN=IGHV3-15 PE=3 SV=1	298960	922768	629470	1.1384e+06	995786	471208	432247	561044	301381	775709	443814	664791	449945	373555	674318	277169	438924	2.37878e+06	1.21332e+06	883339	733384	904461	754913	1.08783e+06	264070	454081	1.95615e+06
615	615	sp|Q9ULV4|COR1C_HUMAN	Coronin-1C OS=Homo sapiens OX=9606 GN=CORO1C PE=1 SV=1	102960	473986	28162.2	291306	310392	307893	61669.8	229871	270614	28304.4	70619.7	253802	393808	92697.9	302342	59810.6	212868	55595.2	87956.2	254026	267727	51546.1	82511.6	49264.8	732425	271338	317789
616	616	sp|P04433|KV311_HUMAN	Immunoglobulin kappa variable 3-11 OS=Homo sapiens OX=9606 GN=IGKV3-11 PE=1 SV=1	384823	515989	1.00904e+06	1.15978e+06	554033	890616	806308	581540	529861	605636	671326	1.25733e+06	793023	1.04988e+06	1.25589e+06	527211	917310	3.33168e+06	2.31783e+06	1.39063e+06	495145	766189	832166	728562	531818	1.15089e+06	2.39368e+06
617	617	sp|O15143|ARC1B_HUMAN	Actin-related protein 2/3 complex subunit 1B OS=Homo sapiens OX=9606 GN=ARPC1B PE=1 SV=3	352932	360801	227414	123948	315706	271911	452782	174494	147295	441165	486872	403973	237682	317026	161448	269204	307240	520882	561819	444830	393177	211959	319806	47149.7	74411.4	131332	196760
618	618	sp|P51572|BAP31_HUMAN	B-cell receptor-associated protein 31 OS=Homo sapiens OX=9606 GN=BCAP31 PE=1 SV=3	131397	69599.4	15109.9	54245.8	66579.2	292208	285141	196232	67736.5	305134	323642	169751	80042.6	151043	108132	624045	349867	57152	331374	201679	78631	59930.6	335890	57835.3	89794.1	81677.9	60079.5
619	619	sp|Q13308|PTK7_HUMAN	Inactive tyrosine-protein kinase 7 OS=Homo sapiens OX=9606 GN=PTK7 PE=1 SV=2	67357.4	38393.7	68489.8	22729.2	57942.7	458982	57966.9	66267.7	65594.3	70709	257087	194356	146481	113108	63497.3	75579.5	78454	30647.3	54837.3	128381	74353.1	31839.9	64669.9	103562	88202.6	118381	78448.5
620	620	sp|P35754|GLRX1_HUMAN	Glutaredoxin-1 OS=Homo sapiens OX=9606 GN=GLRX PE=1 SV=2	318261	414429	46956.7	242026	248720	129176	156400	171548	125567	211413	205191	186754	291519	283232	182747	22227.1	31011.2	186242	74281.8	241614	105716	209514	188937	332914	755740	145461	156352
621	621	sp|P62249|RS16_HUMAN	40S ribosomal protein S16 OS=Homo sapiens OX=9606 GN=RPS16 PE=1 SV=2	436900	66098.1	363055	102977	276313	1.61503e+06	694707	669045	45360.5	1.10958e+06	1.37207e+06	984699	258290	193654	139373	4.28423e+06	1.64395e+06	402108	1.0638e+06	1.02419e+06	408756	34492	777517	67406.9	101764	66768.9	194252
622	622	sp|P11586|C1TC_HUMAN	C-1-tetrahydrofolate synthase, cytoplasmic OS=Homo sapiens OX=9606 GN=MTHFD1 PE=1 SV=3	141352	118057	110951	72438.7	75567.6	298229	307411	171296	32077.1	292561	251571	233607	117109	129045	102487	550239	300224	134865	306718	210334	49156	89543.8	201528	68337.8	135911	50561.9	56088.3
623	623	sp|P07360|CO8G_HUMAN	Complement component C8 gamma chain OS=Homo sapiens OX=9606 GN=C8G PE=1 SV=3	60235.7	129474	110648	163013	100899	114495	80625.7	56696	108340	98186	129426	102276	94536.1	229869	210134	52095.2	59579.5	88496.9	155693	114171	71602.3	130295	99872.5	91535.2	267903	160725	204295
624	624	sp|Q9Y6C9|MTCH2_HUMAN	Mitochondrial carrier homolog 2 OS=Homo sapiens OX=9606 GN=MTCH2 PE=1 SV=1	65874.6	6137.8	3025.51	11370.9	31923.2	118881	46575.7	58924.7	1601.21	95257	82049.8	60241.4	40925.8	31011.7	20604.8	198331	73115.8	754.111	59523.4	95022.8	39430.9	14263.7	74583.4	4643.19	21009	3253.47	22389.4
625	625	sp|P35268|RL22_HUMAN	60S ribosomal protein L22 OS=Homo sapiens OX=9606 GN=RPL22 PE=1 SV=2	323803	256743	156688	255756	304809	1.1633e+06	591291	528437	123098	839537	989695	781393	292930	197613	168818	1.77514e+06	1.01753e+06	297029	713744	762203	219632	157569	661303	244528	437555	173162	210716
626	626	sp|O94788|AL1A2_HUMAN	Retinal dehydrogenase 2 OS=Homo sapiens OX=9606 GN=ALDH1A2 PE=1 SV=3	99513.1	27044.1	131021	32913.2	103703	469142	258050	232268	19086.7	277270	534586	477297	129992	40017.5	42859.5	344247	320499	86922.5	216760	381677	80564	72697.2	142668	67610	179762	80847.9	58857.6
627	627	sp|P04275|VWF_HUMAN	von Willebrand factor OS=Homo sapiens OX=9606 GN=VWF PE=1 SV=4	12866.8	14750.4	5425.59	7098.42	4017.67	14163.6	12279.7	9112.84	10356.4	7355.77	10381.5	5769.48	22289.3	18962.8	27265	9779.44	5790.8	6818.37	12278.4	8061.87	19959.3	6126.18	12957.7	11765.5	18474	18894.9	10305
628	628	sp|P07305|H10_HUMAN	Histone H1.0 OS=Homo sapiens OX=9606 GN=H1-0 PE=1 SV=3	123450	34582.4	114768	52101.1	250390	204001	435186	333939	259329	236272	349019	87895.9	122649	181930	101379	1.1426e+06	659020	218424	358355	207447	168948	34172.7	208033	29954.6	68510.5	23129.9	107272
629	629	sp|O75367|H2AY_HUMAN	Core histone macro-H2A.1 OS=Homo sapiens OX=9606 GN=MACROH2A1 PE=1 SV=4	90190.4	30941.5	10934.8	3229.33	11979.3	204299	5310.57	115001	20457.9	9338.45	138245	93232.5	40839.3	90546.3	89009.9	195809	68503.1	44390.8	48086.5	180893	95905.1	17908.1	122902	14407.8	13377	23569.5	19677.6
630	630	sp|P49720|PSB3_HUMAN	Proteasome subunit beta type-3 OS=Homo sapiens OX=9606 GN=PSMB3 PE=1 SV=2	82108.7	120904	51745.9	163549	57505.1	105877	173518	75567.2	18991.8	53305	79499.2	141414	123173	118663	78728.7	214400	124087	32836.9	64754.9	133650	36806.4	31386.6	91269.8	94188.5	56093.7	2780.87	98836.7
631	631	sp|P21397|AOFA_HUMAN	Amine oxidase [flavin-containing] A OS=Homo sapiens OX=9606 GN=MAOA PE=1 SV=1	208167	250017	81456.3	101488	221326	75889.5	111833	114176	31329.2	161095	219788	101781	138935	104834	27404.4	382683	163615	85129.9	178790	499603	87320.6	33414.1	111167	168547	133604	54508.5	24633.6
632	632	sp|P08236|BGLR_HUMAN	Beta-glucuronidase OS=Homo sapiens OX=9606 GN=GUSB PE=1 SV=2	42653.6	61475.7	87130.4	16906.1	100739	114943	39348.8	99403	31086.5	90280.2	168221	100441	85864.7	67888.7	94649.2	50688.5	50883.7	43220.8	46530.6	112350	77399.4	33990.4	67323.1	46052.8	25080.5	29098.9	68986.6
633	633	sp|Q07960|RHG01_HUMAN	Rho GTPase-activating protein 1 OS=Homo sapiens OX=9606 GN=ARHGAP1 PE=1 SV=1	91732.6	313209	66902.6	36792.8	112862	237704	272270	93092.2	59498.9	264361	269749	141372	87017.6	135313	103334	591258	289735	143873	219432	304153	83715.7	54298.3	156468	98758.1	97296.6	302059	115883
634	634	sp|P14780|MMP9_HUMAN	Matrix metalloproteinase-9 OS=Homo sapiens OX=9606 GN=MMP9 PE=1 SV=3	26894	68835.1	36777.5	59727.5	56342.9	26895.6	53738.9	122935	37472.1	211889	44193.8	24240.4	166944	173152	451931	48158.1	47585.8	1.03972e+06	56555.3	31030.5	113709	57646.2	38855.7	51379.7	30111.9	91562	163052
635	635	sp|Q9UNM6|PSD13_HUMAN	26S proteasome non-ATPase regulatory subunit 13 OS=Homo sapiens OX=9606 GN=PSMD13 PE=1 SV=2	66739.3	75936.8	61437.7	44002.5	50356.6	145241	117303	96395.7	28102.5	132856	148526	122844	80537.6	58906.3	46566.8	215103	150124	63602.8	118753	163509	55967.9	41127.7	73166.3	38537.7	129959	19155.9	30241.4
636	636	sp|P20962|PTMS_HUMAN	Parathymosin OS=Homo sapiens OX=9606 GN=PTMS PE=1 SV=2	1085.62	436.253	25569.6	5123.4	2322.26	5101.6	19702.2	8053.05	7778.72	7018.72	15825.7	5056.94	4717.49	6652.31	13922.7	3142.46	4310.35	15485.6	3666.36	3264.65	3151.51	3662.12	4513.5	4199.26	22891.8	10666.2	7399.12
637	637	sp|P35542|SAA4_HUMAN	Serum amyloid A-4 protein OS=Homo sapiens OX=9606 GN=SAA4 PE=1 SV=2	93590.1	63372.5	42394.1	42698.5	36883.2	42713.1	115677	74886	35391.2	193168	174488	72596.4	76680.1	15176.8	139301	48372.4	43358.2	29792.7	51176.6	71867	59494.2	128285	111051	62235	122536	43708.4	142466
638	638	sp|Q01995|TAGL_HUMAN	Transgelin OS=Homo sapiens OX=9606 GN=TAGLN PE=1 SV=4	43022.7	148253	48002.1	393817	543993	121537	88204.1	49552.3	75548.4	81930.4	416401	53520.1	53587.5	67440.7	70258.8	256565	365097	107209	174901	207370	50572.3	32214.3	61874.7	34094.8	83368.6	211789	232345
639	639	sp|Q13740|CD166_HUMAN	CD166 antigen OS=Homo sapiens OX=9606 GN=ALCAM PE=1 SV=2	57724.5	116805	17806.9	126167	185710	63376.5	36727	31662.3	13296	76762.5	76845.5	52070.6	54196.3	14458.9	13254.6	21971.9	101701	64606.4	53650.7	142333	25249.8	34730.9	46225.8	298099	57988.8	16158.1	88348.6
640	640	sp|Q9NZM1|MYOF_HUMAN	Myoferlin OS=Homo sapiens OX=9606 GN=MYOF PE=1 SV=1	73250.4	378852	108380	50223.4	69114.6	212810	105913	132350	51106.5	176330	125208	101267	87545.4	97765.9	63808.6	567800	327357	131699	188662	140600	64882.5	254220	91325.2	36651.5	55386	71702.5	252923
641	641	sp|Q14764|MVP_HUMAN	Major vault protein OS=Homo sapiens OX=9606 GN=MVP PE=1 SV=4	37848.5	68723.6	17915.1	19349.8	13101.2	36658	17303.2	32714.4	51604.9	57944.3	42488.5	39381.9	53676.5	28829.3	9153.72	61014.3	39764.8	37257.6	26011.1	96826.2	23259.4	7546.46	37580.6	33800.5	29897.5	27170.3	21280.7
642	642	sp|Q02878|RL6_HUMAN	60S ribosomal protein L6 OS=Homo sapiens OX=9606 GN=RPL6 PE=1 SV=3	163456	20891.3	17436.6	26860.3	87677.7	636703	71447.1	171351	12452	296175	373486	249104	225329	191653	69622.2	1.50818e+06	569991	72244.6	134478	478967	105628	5292.7	97043	21685.4	51549.6	33372.9	81863.2
643	643	sp|Q5SSJ5|HP1B3_HUMAN	Heterochromatin protein 1-binding protein 3 OS=Homo sapiens OX=9606 GN=HP1BP3 PE=1 SV=1	251424	83831.7	82757.5	74506	212462	610533	96597.3	357172	52089	305093	404492	245823	195565	231996	138355	972454	384358	208761	239569	409232	193848	62503.8	277496	49126.6	97792.7	65042.6	112840
644	644	sp|P17174|AATC_HUMAN	Aspartate aminotransferase, cytoplasmic OS=Homo sapiens OX=9606 GN=GOT1 PE=1 SV=3	18416.1	43789.7	59547.5	24355.4	32827.9	29850.9	134583	94194.4	23215.4	157706	64943.2	27038.2	43019	47635.8	24903.1	63094.6	100566	116037	76958.6	55300.8	25755.1	35925.3	44057.6	35844.6	7125.61	7171.99	28742.8
645	645	sp|P62266|RS23_HUMAN	40S ribosomal protein S23 OS=Homo sapiens OX=9606 GN=RPS23 PE=1 SV=3	106617	26463.7	139209	46057.9	119434	501759	161009	182890	53781.1	455429	415624	306204	53088.2	46281.8	49685.9	1.35542e+06	521944	134331	383005	338457	80302.3	14711.7	320852	13220.5	16173.9	108569	81840.4
646	646	sp|P09467|F16P1_HUMAN	Fructose-1,6-bisphosphatase 1 OS=Homo sapiens OX=9606 GN=FBP1 PE=1 SV=5	17392.7	42705.1	42455.2	115348	81653.5	47807.4	72650.4	54312.5	37494.3	127332	67416.9	45445.6	157212	86645.2	49087.4	84193.1	122574	93658.8	144470	42497.6	21604.2	43010.9	132690	16585.9	92290.1	28942.7	139663
647	647	sp|Q04760|LGUL_HUMAN	Lactoylglutathione lyase OS=Homo sapiens OX=9606 GN=GLO1 PE=1 SV=4	218959	181782	404844	188381	257748	438203	992135	495663	104846	605949	553240	343589	345129	228540	126829	800247	975458	319969	641799	410659	316006	65956	509512	294119	519452	106579	142095
648	648	sp|P08572|CO4A2_HUMAN	Collagen alpha-2(IV) chain OS=Homo sapiens OX=9606 GN=COL4A2 PE=1 SV=4	42904.5	9755.41	7201.26	6386.45	1779.99	53728.9	2654.96	110278	8330.87	148672	84959	25788.5	17355.5	7843.36	26897	19780.9	16382	9910.71	13129	79124.7	7593.39	9618.97	8395.3	7699.32	56493	3755.79	28476.2
649	649	sp|Q71UM5|RS27L_HUMAN	40S ribosomal protein S27-like OS=Homo sapiens OX=9606 GN=RPS27L PE=1 SV=3	370418	117490	125634	40807.8	153072	461412	292098	168102	37083.9	491509	375263	291295	163479	130337	63180.6	971984	517947	125166	352879	311709	102815	96126.9	319466	79090.8	112777	63180.6	58825.2
650	650	sp|P52943|CRIP2_HUMAN	Cysteine-rich protein 2 OS=Homo sapiens OX=9606 GN=CRIP2 PE=1 SV=1	63091.1	80604.4	31765.7	26211	64979.2	85466.3	82183.1	23525.4	30814.7	107959	117232	81323.1	103764	108050	53229.5	176557	136791	40874	98201.7	107325	36995.3	46415	88575.2	23583.7	61380	103397	45098.1
651	651	sp|P54920|SNAA_HUMAN	Alpha-soluble NSF attachment protein OS=Homo sapiens OX=9606 GN=NAPA PE=1 SV=3	91991.2	192922	28124.3	51726.9	111091	128569	96595.6	104548	44605.4	101529	101093	130307	78128.1	61078.6	50798.6	162411	57637.2	54716.6	53849.8	85900.4	41744.7	152514	77884.3	46294.3	156535	79230.8	33046.2
652	652	sp|Q7KZF4|SND1_HUMAN	Staphylococcal nuclease domain-containing protein 1 OS=Homo sapiens OX=9606 GN=SND1 PE=1 SV=1	18458.8	81289.7	22843	47887.7	15040.1	64848.2	21978.4	23084.5	17987.8	52227.6	50034.5	23601.1	123834	32768.9	103074	147713	72675.5	26873.7	56837.9	42698.7	33867.3	25731.6	33964.5	24518.5	104271	31527.1	76351.8
653	653	sp|P61106|RAB14_HUMAN	Ras-related protein Rab-14 OS=Homo sapiens OX=9606 GN=RAB14 PE=1 SV=4	43479.2	74634.8	23649.7	27657.8	49583.9	32418.7	32477.5	42560.3	38760.9	51786.8	56408.2	59005.1	51651.7	38451.1	22151.6	135339	50838	25500	33219.8	73234.5	35292.3	26844.8	35140.6	37062.2	80569.8	45698.8	28038.2
654	654	sp|Q8TDB8|GTR14_HUMAN	Solute carrier family 2, facilitated glucose transporter member 14 OS=Homo sapiens OX=9606 GN=SLC2A14 PE=1 SV=1	55771.4	17605.3	7416.23	35362.5	52645.7	10727.6	4506.01	23927.3	505.698	37159.9	8053.1	16852.7	71792.5	70869.9	84844.1	10778.7	15889.1	232372	27017.8	18770.2	242385	17810.5	11518.8	17817.1	25400.8	1728.19	125406
655	655	sp|O60701|UGDH_HUMAN	UDP-glucose 6-dehydrogenase OS=Homo sapiens OX=9606 GN=UGDH PE=1 SV=1	97932.7	104881	134964	46533.3	86142.8	373010	322659	261641	53379.6	505005	350875	307181	134469	131059	57564.1	297769	288631	118927	286510	332656	58339.3	56494.7	180966	59333.6	47995	145572	38583.2
656	656	sp|Q9Y3B3|TMED7_HUMAN	Transmembrane emp24 domain-containing protein 7 OS=Homo sapiens OX=9606 GN=TMED7 PE=1 SV=2	49317.6	35571.4	432633	30598.4	88946.6	118640	171453	46026.9	77491.3	179572	227661	55906	1.39315e+06	32334	21991.6	603442	148492	227061	53312.4	69351.3	84715	153423	30190	16501.4	92853.2	28337.4	11568.5
657	657	sp|P06753|TPM3_HUMAN	Tropomyosin alpha-3 chain OS=Homo sapiens OX=9606 GN=TPM3 PE=1 SV=2	178878	423565	1.29146e+06	818708	952678	480688	546188	608075	1.99618e+06	768712	518802	296030	378205	352301	570488	340915	600542	605770	889642	350590	498341	425998	474044	255871	150415	2.90084e+06	601875
658	658	sp|P01599|KV117_HUMAN	Immunoglobulin kappa variable 1-17 OS=Homo sapiens OX=9606 GN=IGKV1-17 PE=1 SV=2	154289	347677	120486	105340	86484.1	117274	81811.2	88234.9	133155	106745	96881.3	87739.6	69682.3	63475.7	104721	53216.8	66248	406220	184335	76720	139937	107575	83653.6	175248	53650.7	85825.5	127264
659	659	sp|P22392|NDKB_HUMAN	Nucleoside diphosphate kinase B OS=Homo sapiens OX=9606 GN=NME2 PE=1 SV=1	31608.4	15475.5	30566.2	26773.7	17509.7	42683.2	190286	70780.2	17253.5	157463	116421	51621.5	20336.7	30503	25746.9	100190	105075	50459.9	101212	39072.6	32301.4	4781.38	93091.6	16214.4	34350.8	45723.8	25831.9
660	660	sp|Q13630|FCL_HUMAN	GDP-L-fucose synthase OS=Homo sapiens OX=9606 GN=TSTA3 PE=1 SV=1	67078.8	79024.8	102974	46477.7	12576.4	98453.8	212628	108521	39808	154341	138673	95993.5	131710	108030	84723.6	125780	13490.9	50445.9	142543	121809	65344.6	9122.06	127961	76402.5	23734.5	29291.4	77789.7
661	661	sp|P12830|CADH1_HUMAN	Cadherin-1 OS=Homo sapiens OX=9606 GN=CDH1 PE=1 SV=3	113573	92681.1	147309	50073.3	121423	96122	639589	101216	157630	127468	142568	105390	90349.3	85265.5	94645.1	205400	277099	143652	127074	130269	90350.7	100862	118848	110580	159173	149518	68440.7
662	662	sp|P19971|TYPH_HUMAN	Thymidine phosphorylase OS=Homo sapiens OX=9606 GN=TYMP PE=1 SV=2	70196.6	31256.2	65959.3	84287.6	100714	231239	48793.6	44824.6	68356.4	130439	273798	59282.1	139524	317548	61724.8	115642	114814	53563	454697	176610	57812.5	253673	114620	47997.5	109537	23697.9	128464
663	663	sp|P22695|QCR2_HUMAN	Cytochrome b-c1 complex subunit 2, mitochondrial OS=Homo sapiens OX=9606 GN=UQCRC2 PE=1 SV=3	134764	18604.6	34202.6	30065.5	114104	222844	48254.5	120777	24391.6	92841.3	135935	190277	51579.6	31422.9	42771	335193	170969	30351.5	10344.9	137275	68216.8	177352	173337	227858	45396.9	70508.2	27842.6
664	664	sp|O94979|SC31A_HUMAN	Protein transport protein Sec31A OS=Homo sapiens OX=9606 GN=SEC31A PE=1 SV=3	52296.5	60720.6	15625.7	33297.9	48571	128298	36382.8	58763.4	13170.6	67724.7	99412.4	93365.8	21556.3	49000	7501.83	127783	62941	30925.8	59391.9	119883	49382.1	21286.5	61345	31505.1	13910.1	44010.6	26159.3
665	665	sp|O95994|AGR2_HUMAN	Anterior gradient protein 2 homolog OS=Homo sapiens OX=9606 GN=AGR2 PE=1 SV=1	18343.4	13748.7	13974.1	12556.6	284073	17741.9	125812	4094.31	16034	12713.3	30881.9	16275.1	51030.5	168077	7964.62	338866	150754	23825.4	23056.4	27230.5	7891.96	199276	27531.8	17576.2	28987.4	534146	15738.2
666	666	sp|Q5XXA6|ANO1_HUMAN	Anoctamin-1 OS=Homo sapiens OX=9606 GN=ANO1 PE=1 SV=1	42303.9	81329.8	55800.5	34918.7	93063.9	101132	55378.7	81535.6	45887.3	43590.8	43117.7	134291	51776.4	49858.3	44639.6	588236	407692	43526.5	100421	38012.4	112488	64090	59122.8	108712	164564	41634.1	23212.4
667	667	sp|Q9Y5Z4|HEBP2_HUMAN	Heme-binding protein 2 OS=Homo sapiens OX=9606 GN=HEBP2 PE=1 SV=1	56724.6	30278.9	62072.3	31067.6	71026.4	97998.9	224960	131099	28933.1	194595	225075	83320	101946	63796.8	72426.7	227561	173111	110238	121215	143267	52874.8	30654.1	156497	15545	38526.2	28320.5	66828.1
668	668	sp|O15173|PGRC2_HUMAN	Membrane-associated progesterone receptor component 2 OS=Homo sapiens OX=9606 GN=PGRMC2 PE=1 SV=1	115193	55192.3	18184.2	18617.4	28646.6	282038	44399.9	129923	31846.4	149910	164290	167219	55512	96737.9	56604.3	458545	179992	193709	125252	203148	140980	26266.6	126398	75638.6	138110	84640.8	40904.7
669	669	sp|P25774|CATS_HUMAN	Cathepsin S OS=Homo sapiens OX=9606 GN=CTSS PE=1 SV=3	55489.6	95734.2	75885.6	155126	72424.8	74343.5	73449.5	40962.8	87555.7	64811.7	86082	49168.8	159984	112287	57127.5	68224.5	34869	92970.4	153984	52673	65519.8	48947.4	115024	34489.6	96161.8	200960	45032
670	670	sp|Q92688|AN32B_HUMAN	Acidic leucine-rich nuclear phosphoprotein 32 family member B OS=Homo sapiens OX=9606 GN=ANP32B PE=1 SV=1	92090.2	81300.8	107757	22997.4	38034.5	216189	77459.3	120087	25323.7	154886	300159	87931.1	34809.6	24377	31702.2	392380	162526	66455.7	78806.6	110482	41718.3	29975.1	117888	45203.7	77960.1	25008.5	46010.3
671	671	sp|P40939|ECHA_HUMAN	Trifunctional enzyme subunit alpha, mitochondrial OS=Homo sapiens OX=9606 GN=HADHA PE=1 SV=2	162422	228332	80084	59715.8	105896	345645	131756	168764	155054	250440	247079	174864	142542	116457	90002.3	533588	238731	77215.8	253470	272901	115809	63477	199005	53078.6	57953.8	213611	101992
672	672	sp|P60866|RS20_HUMAN	40S ribosomal protein S20 OS=Homo sapiens OX=9606 GN=RPS20 PE=1 SV=1	301416	93212.5	167979	88359.3	207528	908366	578741	432881	91626.1	725621	863452	591840	217104	244543	195524	1.33264e+06	837221	257677	633937	577601	199400	115552	605316	108651	75087.2	59758.9	143327
673	673	sp|P40429|RL13A_HUMAN	60S ribosomal protein L13a OS=Homo sapiens OX=9606 GN=RPL13A PE=1 SV=2	85878.7	14888.8	15657.5	9852.81	19334.4	367873	57364.7	129431	28095.7	199802	383853	229072	60696	104570	50931.3	1.09442e+06	543209	69300.1	119215	231022	26883.1	6559.43	24954.4	9314.29	7373.98	11294.5	37149.6
674	674	sp|P53004|BIEA_HUMAN	Biliverdin reductase A OS=Homo sapiens OX=9606 GN=BLVRA PE=1 SV=2	146403	266391	85554.9	274635	135817	215507	302905	142042	25485.7	258632	229388	190795	246353	166067	109118	291086	198050	126171	168970	250396	117792	129901	168349	198202	66420.2	9364.91	94003.2
675	675	sp|P61160|ARP2_HUMAN	Actin-related protein 2 OS=Homo sapiens OX=9606 GN=ACTR2 PE=1 SV=1	265409	123873	218006	58916.2	235657	522225	490809	436961	122823	608879	679031	364221	253820	124464	297853	608339	639662	704947	615012	535188	265865	142141	563384	176540	83890.3	144950	298997
676	676	sp|P09237|MMP7_HUMAN	Matrilysin OS=Homo sapiens OX=9606 GN=MMP7 PE=1 SV=1	60582.1	158233	2.24213e+06	457838	802833	57752	98722.4	158347	337690	68109.4	1.20918e+06	342534	266925	446562	700502	452381	515677	156597	441637	112901	82055.9	223871	640635	74339.2	124935	270231	740917
677	677	sp|P25398|RS12_HUMAN	40S ribosomal protein S12 OS=Homo sapiens OX=9606 GN=RPS12 PE=1 SV=3	136169	73982.1	41160.7	47794.9	20481.3	307082	141465	130382	22533.6	220043	250965	215938	105349	83801.7	54784.5	264767	230577	59519.4	169305	209356	103246	56764.3	216490	23254.9	107788	36420.7	50063.5
678	678	sp|O43242|PSMD3_HUMAN	26S proteasome non-ATPase regulatory subunit 3 OS=Homo sapiens OX=9606 GN=PSMD3 PE=1 SV=2	32519.4	20656.1	18146.1	17540.4	25654.5	40787.9	49516.8	42950.9	14454.7	50571.6	46799.7	33820.3	29205.4	16455.8	25661.1	43958.8	65834.7	20077.2	54869.2	52183.6	39066	13654.8	48784.3	21232.1	56590.2	16499	12830.9
679	679	sp|P01594|KV133_HUMAN	Immunoglobulin kappa variable 1-33 OS=Homo sapiens OX=9606 GN=IGKV1-33 PE=1 SV=2	27461.8	80192.2	74608.4	84146.1	26704.7	37429.3	83432.9	29281.9	17438.8	65170.4	60621.1	61315.8	56728.4	54865	53837.8	28657.7	57517.1	246808	191632	53113.5	25786.6	10190.4	282283	27554.6	47959.7	33142.9	133793
680	680	sp|P49913|CAMP_HUMAN	Cathelicidin antimicrobial peptide OS=Homo sapiens OX=9606 GN=CAMP PE=1 SV=1	90282.2	78051.3	32385.4	94112.2	175969	47516.9	48468.7	227629	26287.1	324859	73506.3	68798.9	538960	570776	1.0726e+06	11187.4	35903.7	879004	52281.2	85429.5	428554	167812	118336	122077	143620	51033.3	576150
681	681	sp|P49773|HINT1_HUMAN	Histidine triad nucleotide-binding protein 1 OS=Homo sapiens OX=9606 GN=HINT1 PE=1 SV=2	93196	198744	52472.8	86364.9	62544.7	95231.8	261307	111056	42677	200186	195130	114570	114486	90362.2	88488.8	195152	203936	79347.6	161473	169481	64607.3	68333.4	167092	84065.4	93755.4	57649.6	89022.8
682	682	sp|P62263|RS14_HUMAN	40S ribosomal protein S14 OS=Homo sapiens OX=9606 GN=RPS14 PE=1 SV=3	142907	12440.6	91028.8	18593.7	58035.4	277056	173548	139007	28996.2	251735	296961	195781	76116.1	74649.3	51310.8	494350	256951	125357	212680	174074	69256.5	28120.5	237066	23955.4	36111.8	29684.7	37736.6
683	683	sp|Q02790|FKBP4_HUMAN	Peptidyl-prolyl cis-trans isomerase FKBP4 OS=Homo sapiens OX=9606 GN=FKBP4 PE=1 SV=3	20441.7	33704	37233.2	10584.1	19086.2	55585.9	73342.3	16077.7	177396	19106.8	27234.2	27813.4	27523.9	34208.6	17564.9	113819	49592.6	21895.9	14101.1	33815.2	16127.1	16902.2	23819.1	61755.8	20786.6	24958.2	33205.1
684	684	sp|P20073|ANXA7_HUMAN	Annexin A7 OS=Homo sapiens OX=9606 GN=ANXA7 PE=1 SV=3	27044.8	273627	47564	38573.3	57771.7	70654.6	69970.8	30030.7	49941.7	31494.6	55493.3	18252	68405.3	33026.1	21830.7	126780	27693	55186.1	90070.4	42122.3	64919.2	36183.4	59629	149152	112681	87741.3	30473.8
685	685	sp|P17980|PRS6A_HUMAN	26S proteasome regulatory subunit 6A OS=Homo sapiens OX=9606 GN=PSMC3 PE=1 SV=3	64277.9	50378	44010.4	81988.4	62852.1	159183	73702.2	86258.2	27261.3	106203	164844	134989	79096.2	45789.6	32089	48681.3	140630	59447	82578	141818	47857.3	41929.5	77833.2	97225.9	140804	15006.5	40845.5
686	686	sp|P20061|TCO1_HUMAN	Transcobalamin-1 OS=Homo sapiens OX=9606 GN=TCN1 PE=1 SV=2	1.52994e+06	1.94104e+06	130789	1.9427e+06	178348	52694.2	29583.6	242339	78703.9	114880	97915	92305.1	136698	2.10025e+06	140278	406087	179496	482669	498478	238401	238596	1.16742e+06	210883	2.6268e+06	213519	35432.1	97808.7
687	687	sp|P06132|DCUP_HUMAN	Uroporphyrinogen decarboxylase OS=Homo sapiens OX=9606 GN=UROD PE=1 SV=2	206597	319152	267702	177678	153932	255427	202373	155795	32494.8	200853	196450	218146	240989	131683	77062	389576	327950	106329	348890	211939	193318	87914.4	156389	228255	144562	154305	86716.5
688	688	sp|Q14974|IMB1_HUMAN	Importin subunit beta-1 OS=Homo sapiens OX=9606 GN=KPNB1 PE=1 SV=2	23114.4	83112	52697.3	46189.6	73767.9	148340	142195	101864	6775.25	172485	177944	132331	68106.8	73865.6	55158	374558	167220	68147.4	143814	135416	66779.8	18606.4	112804	39261.6	25775.1	14619.9	4745.23
689	689	sp|Q13867|BLMH_HUMAN	Bleomycin hydrolase OS=Homo sapiens OX=9606 GN=BLMH PE=1 SV=1	118975	172922	135714	156089	127188	284382	187766	203107	53092.2	251854	290985	199324	127649	122959	90889.6	168460	223914	85028.1	67484.3	254054	155091	84844.4	161692	113021	65637.2	53495.4	81833
690	690	sp|P30040|ERP29_HUMAN	Endoplasmic reticulum resident protein 29 OS=Homo sapiens OX=9606 GN=ERP29 PE=1 SV=4	84063.2	31684.2	41582.8	68080.5	47663.6	283572	123536	90162.1	72404.7	202438	153559	179717	111408	110731	63556.3	319743	179813	73138.5	191577	211948	53991.1	56653.6	156655	66669.7	127130	60827.5	88547.4
691	691	sp|P01742|HV169_HUMAN	Immunoglobulin heavy variable 1-69 OS=Homo sapiens OX=9606 GN=IGHV1-69 PE=1 SV=2	143852	198476	328770	340916	328295	277248	187469	208585	366375	524718	362677	261542	172316	210605	318436	120601	207664	1.85136e+06	812883	276655	348313	403292	405492	255089	123315	273233	612925
692	692	sp|P51858|HDGF_HUMAN	Hepatoma-derived growth factor OS=Homo sapiens OX=9606 GN=HDGF PE=1 SV=1	230707	148893	91308.8	14564.8	47308.9	141974	61974.8	50576.1	28165	63419.3	122001	218609	48318.7	33317	185652	98041.7	86227.1	76028.4	92585.5	43016.4	56698.3	214709	166162	71443.8	28799.1	8916.4	19599.5
693	693	sp|P60033|CD81_HUMAN	CD81 antigen OS=Homo sapiens OX=9606 GN=CD81 PE=1 SV=1	168362	426177	241925	59258.6	115721	558973	86272.3	346156	42592.2	535431	589947	240224	63315.1	126684	71078.6	284737	209543	171442	531776	450108	119449	46958	135286	40345.7	70973.9	46466.9	56286.4
694	694	sp|P09417|DHPR_HUMAN	Dihydropteridine reductase OS=Homo sapiens OX=9606 GN=QDPR PE=1 SV=2	92136.4	1.45561e+06	46496.7	47753.7	309788	155486	163812	71741	81210.2	116587	96277.9	159357	371030	72516.9	116627	235957	172307	33890.8	145134	164602	63240.3	71953.9	112622	210256	92786	138520	409785
695	695	sp|O75340|PDCD6_HUMAN	Programmed cell death protein 6 OS=Homo sapiens OX=9606 GN=PDCD6 PE=1 SV=1	86128.5	47648.4	108758	77249.1	104294	196332	173677	151446	65788	206549	172950	114424	120394	99469.3	68887.5	581697	257221	125716	226578	169621	87732.3	52361.4	122702	70087.2	49423.5	69096.5	49456.8
696	696	sp|P46779|RL28_HUMAN	60S ribosomal protein L28 OS=Homo sapiens OX=9606 GN=RPL28 PE=1 SV=3	24112.6	866.676	19312.9	3501.41	13501.5	54619.8	37007.1	33831.8	58677.1	68576	84962.4	46197.8	20006.7	144655	9440.81	247091	135199	38437.2	73353.4	40992.7	86327.5	2241.57	29314.6	1308.76	26211.2	60738.7	15705
697	697	sp|P0DP08|HVD82_HUMAN	Immunoglobulin heavy variable 4-38-2 OS=Homo sapiens OX=9606 GN=IGHV4-38-2 PE=3 SV=1	122594	444817	273636	515891	494541	453362	177334	327544	465559	355573	319424	555947	354185	324813	473659	211372	318862	1.31581e+06	510280	565163	431984	356144	382470	276983	100427	418485	438629
698	698	sp|P04278|SHBG_HUMAN	Sex hormone-binding globulin OS=Homo sapiens OX=9606 GN=SHBG PE=1 SV=2	94680.2	114724	90394.1	129617	114174	119258	162558	162526	36083.2	112908	128760	181219	374719	249350	374972	49025.5	30806.9	92310.7	147671	142649	289620	158124	140669	283238	388687	63469.9	379580
699	699	sp|Q14847|LASP1_HUMAN	LIM and SH3 domain protein 1 OS=Homo sapiens OX=9606 GN=LASP1 PE=1 SV=2	51977.4	14460.4	3567.07	14223.4	25148.1	40727.3	29897.9	51436.2	12700.2	64898.7	94953.2	63410.2	46996	45661	40675.5	23419.4	35308.3	14907.5	54053.5	50483.3	23773.3	31289.3	53205.6	33311.5	15247.6	29789.3	24806.6
700	700	sp|P36542|ATPG_HUMAN	ATP synthase subunit gamma, mitochondrial OS=Homo sapiens OX=9606 GN=ATP5F1C PE=1 SV=1	209119	46620.7	37872.2	55667.6	118618	530619	227375	249074	30997.5	446453	366861	288766	129478	147562	114024	800285	390289	150743	395245	351744	130585	36879.3	335233	42360.8	61381.6	93625.7	133316
701	701	sp|P02656|APOC3_HUMAN	Apolipoprotein C-III OS=Homo sapiens OX=9606 GN=APOC3 PE=1 SV=1	114032	326162	119594	114227	280237	230041	210730	292231	60276.1	58955.3	201419	253166	239162	252234	310005	102944	82532.5	32235.8	68935.1	232109	246749	164925	124504	331969	394522	73923.6	571654
702	702	sp|P48637|GSHB_HUMAN	Glutathione synthetase OS=Homo sapiens OX=9606 GN=GSS PE=1 SV=1	41803.3	111722	68894.2	115154	24572.4	92036.6	178637	83469.8	50669	59612.1	102330	96731.5	100407	60699	61312.2	213034	192856	12572.7	99524.1	110057	49556.9	22909.9	93802.8	9193.81	27136.3	28039.6	7644.2
703	703	sp|Q16610|ECM1_HUMAN	Extracellular matrix protein 1 OS=Homo sapiens OX=9606 GN=ECM1 PE=1 SV=2	17189.3	29066.2	65128.2	15905.3	40040.9	28454.7	23500.9	8835.65	15942.2	40839.7	27317.9	12374.1	16992.7	17796.6	77225	17226.5	12055	22160.9	17164.4	9541.6	20201.4	15242.5	16391.1	39919.1	69340.7	17897.5	57176
704	704	sp|Q5TDH0|DDI2_HUMAN	Protein DDI1 homolog 2 OS=Homo sapiens OX=9606 GN=DDI2 PE=1 SV=1	124414	274421	15335.8	32188.4	95837.4	82383.1	41908.6	49415.1	32986.9	116109	75791	154519	35051.3	85186.3	51589.7	33956.9	80486.7	55360.9	45896.3	42714.7	44908.3	100293	84929	148637	128791	28550.5	47067
705	705	sp|O00231|PSD11_HUMAN	26S proteasome non-ATPase regulatory subunit 11 OS=Homo sapiens OX=9606 GN=PSMD11 PE=1 SV=3	806.549	42341.9	29973.9	20021	43392.2	115994	93768.4	61721.7	8802.73	80022.2	106221	91171.6	807.088	1678.36	26309.5	151812	98771.8	29340.1	68189	90532.8	30305.9	21670.1	58870.8	25748.4	24510.5	3997.56	15977
706	706	sp|Q02094|RHAG_HUMAN	Ammonium transporter Rh type A OS=Homo sapiens OX=9606 GN=RHAG PE=1 SV=2	188640	144502	18520.8	305583	162712	162473	200090	143576	33261.2	52899.6	124953	114532	128527	84450.5	78616.7	112587	67452.3	91465.4	87846	92591.1	319737	121625	107128	98184.1	119872	21411.8	84340.1
707	707	sp|O75131|CPNE3_HUMAN	Copine-3 OS=Homo sapiens OX=9606 GN=CPNE3 PE=1 SV=1	39547.5	8457.31	110632	22673.6	84282.8	69276.9	148732	100315	59354.4	164673	139699	28811.2	11183.4	72838.7	94111.6	339149	188067	245738	174644	93408	62394.4	22431.5	101964	17123.2	28465.8	102236	44790.6
708	708	sp|O95445|APOM_HUMAN	Apolipoprotein M OS=Homo sapiens OX=9606 GN=APOM PE=1 SV=2	166172	196199	111193	139074	259053	226813	198700	204062	66586.6	461609	323974	216071	260863	378917	336516	89313.6	104983	145616	171885	235166	266504	383639	282837	140554	152026	54379.1	312180
709	709	sp|Q96G03|PGM2_HUMAN	Phosphoglucomutase-2 OS=Homo sapiens OX=9606 GN=PGM2 PE=1 SV=4	20571.6	87918.3	17762	22340	27311.9	49295.4	102484	45699.8	27756	67479.9	85418.8	22086.8	21713.2	37775.9	54130.5	83018.4	72902	47570.8	91658.7	52235	43404.8	30497.1	65576.9	29984.7	28443.2	35469.9	64688.7
710	710	sp|Q9NZP8|C1RL_HUMAN	Complement C1r subcomponent-like protein OS=Homo sapiens OX=9606 GN=C1RL PE=1 SV=2	14522.3	26706.4	326112	63564.9	43236.5	45335.2	29873.7	32864.6	92296	36825.8	47489.9	36095	81413.2	62603.6	96884.2	88756.1	101826	23883.3	98088	42872	30428.3	39664.1	51706.9	45809	91807.2	88029.8	107569
711	711	sp|Q01105|SET_HUMAN	Protein SET OS=Homo sapiens OX=9606 GN=SET PE=1 SV=3	48951.1	42264.8	51827.8	34203.3	59992.3	192193	81523.5	107649	46468.4	122168	187336	143641	37229	11451.7	37839.5	166425	102221	35297.9	63970.8	150210	34791.8	13906.8	105141	30023.8	29100.5	108734	60829.3
712	712	sp|P62280|RS11_HUMAN	40S ribosomal protein S11 OS=Homo sapiens OX=9606 GN=RPS11 PE=1 SV=3	24461.4	12012.6	23100.1	7516.7	20846.8	70392.9	24937.1	68429.6	9751.8	55303.2	55036.8	59448.5	26395	3572.31	11119.2	187575	72150.7	37056	62727.7	37267.2	10336.6	10680.3	49674.3	12210.8	10947.6	9305.64	9494.56
713	713	sp|Q9UBQ7|GRHPR_HUMAN	Glyoxylate reductase/hydroxypyruvate reductase OS=Homo sapiens OX=9606 GN=GRHPR PE=1 SV=1	23392.8	43660.8	22871	120983	13788.7	82555.4	137804	99567.1	20526.1	90826.8	19535.6	146322	34044.3	30023	17930.8	121689	86152.3	52394	53047.9	26616.8	20462.9	8929.48	20714.2	21921.4	37994	48928.9	43521.1
714	714	sp|P08574|CY1_HUMAN	Cytochrome c1, heme protein, mitochondrial OS=Homo sapiens OX=9606 GN=CYC1 PE=1 SV=3	51250.1	33625.3	19384.3	24039.5	24448.2	157055	51333.2	52126.3	21817.7	99006	92930.9	79322.9	37043.1	31780.5	27391.9	562738	189331	118854	110594	116985	25321.1	27530.5	82370.5	46266.2	28198.6	42529.7	28408.9
715	715	sp|P37108|SRP14_HUMAN	Signal recognition particle 14 kDa protein OS=Homo sapiens OX=9606 GN=SRP14 PE=1 SV=2	79168.8	14231.9	108404	11597.5	73417	224506	123167	62804.8	7880.85	170267	130060	123523	47417.3	7429.89	25002.3	103147	64463.5	37471.6	71479.4	102766	59990	17128.2	127091	27862.2	52474.8	8185.9	11976.5
716	716	sp|Q08722|CD47_HUMAN	Leukocyte surface antigen CD47 OS=Homo sapiens OX=9606 GN=CD47 PE=1 SV=1	121016	89336.4	175755	150067	83836.5	164026	207981	113618	8098.82	179294	148197	106142	150439	106273	84204.7	882605	492299	143443	345467	123001	121897	75327.5	186989	77100.1	175701	86445	75364.7
717	717	sp|P63208|SKP1_HUMAN	S-phase kinase-associated protein 1 OS=Homo sapiens OX=9606 GN=SKP1 PE=1 SV=2	10276.5	15797.4	31621.6	6009.49	24070.3	51626.5	20678.4	44913.7	18951.8	10481.9	18977.4	12999.3	9708.98	14718	9045.21	26660.6	18639	6423.51	10869.9	20724.7	5938.39	6351.42	19384.9	15096.8	12864.5	7561.37	7256.99
718	718	sp|O75915|PRAF3_HUMAN	PRA1 family protein 3 OS=Homo sapiens OX=9606 GN=ARL6IP5 PE=1 SV=1	115447	292519	62248.3	59996.6	125504	168314	92384.8	109134	27057.5	149892	102640	171357	48189.1	154115	32762.8	253697	96361.1	92592	121252	230593	138643	141314	158137	158594	205068	57659	107907
719	719	sp|Q99439|CNN2_HUMAN	Calponin-2 OS=Homo sapiens OX=9606 GN=CNN2 PE=1 SV=4	412591	561536	4051.63	6112.85	226254	102943	10371.1	5317.57	11821.7	25095.3	88130	296894	207914	141984	15212.7	101183	29549.4	7983.22	4562.25	280607	146712	51521.3	13612.1	24742.2	58646.8	23738	20823
720	720	sp|P35858|ALS_HUMAN	Insulin-like growth factor-binding protein complex acid labile subunit OS=Homo sapiens OX=9606 GN=IGFALS PE=1 SV=1	58373.7	101532	76805.7	77024.2	140147	166424	43797.4	95620.2	42286.2	153629	133718	118516	135315	150633	206935	59938.7	56952.1	82558.3	100562	137399	151127	78691.2	82581.1	87712.5	181103	57923.1	224000
721	721	sp|O60664|PLIN3_HUMAN	Perilipin-3 OS=Homo sapiens OX=9606 GN=PLIN3 PE=1 SV=3	14541.9	4978.85	20357.6	10699.5	30293.1	37446.3	29286.8	34197.1	18789.4	54062.7	48655.2	28301.1	23819.4	23110.5	22590.7	27686.6	21504.2	25374.9	33271.6	46570.3	24546.1	14008.7	43180.8	4191.96	13256.5	18499.4	22996.1
722	722	sp|Q00169|PIPNA_HUMAN	Phosphatidylinositol transfer protein alpha isoform OS=Homo sapiens OX=9606 GN=PITPNA PE=1 SV=2	11267.5	15907.7	91757.9	40317.7	41487.9	50602.2	108549	67658.1	56067.8	92960.6	98763.2	53010.4	15190.1	31221.3	33133.2	164718	143662	77542.7	107894	60723.8	34075	25289.5	81882.3	10816.5	39746.2	72052	49151.2
723	723	sp|O14773|TPP1_HUMAN	Tripeptidyl-peptidase 1 OS=Homo sapiens OX=9606 GN=TPP1 PE=1 SV=2	24598	32426.9	71680.8	22233.5	106401	214447	94978.4	72868.6	64265.9	132925	254816	18559.8	32885.7	149158	39982.8	231241	214519	45817.4	250613	119547	49502.5	15846.6	120217	20049.2	37679.3	64530.3	100051
724	724	sp|Q13126|MTAP_HUMAN	S-methyl-5'-thioadenosine phosphorylase OS=Homo sapiens OX=9606 GN=MTAP PE=1 SV=2	39272.2	26953.5	46178.9	23659.8	7829.21	73721.7	24792	36796.8	289217	29237.8	33112.8	27481.7	71732.7	27463.8	16536.4	48885.9	37680.1	4655.44	12303.3	31386.5	19802.8	32464	24010.8	46735.6	13688.3	83571.9	25753.2
725	725	sp|Q15907|RB11B_HUMAN	Ras-related protein Rab-11B OS=Homo sapiens OX=9606 GN=RAB11B PE=1 SV=4	29642.4	19635.8	38692.5	12164.9	25401.8	65696.3	41420.4	68859.3	12608.3	96542.6	94486.4	55437.3	13496.3	15525.6	25576.3	124737	68688.4	84983.6	80952.2	58505.4	30946.8	8856.39	59490.9	16142.7	44371	15705.1	18417.8
726	726	sp|O75339|CILP1_HUMAN	Cartilage intermediate layer protein 1 OS=Homo sapiens OX=9606 GN=CILP PE=1 SV=4	12663.2	9098.58	48290.2	19210.2	17044	53674.9	45722.9	504111	26362.3	280472	88783.2	6212.55	14163.5	47420.3	4925.42	17353.7	19072.7	358126	128834	33088.4	75195.7	31009	8622.5	5036.26	10383	48954.3	20218.3
727	727	sp|P01116|RASK_HUMAN	GTPase KRas OS=Homo sapiens OX=9606 GN=KRAS PE=1 SV=1	66507.6	49632.5	88122.9	55360.4	64496.6	147557	103549	114392	38223.7	133032	142923	102164	72522.1	61043.3	53370.9	329166	225336	91539.8	172924	134328	51086.5	48333.8	100632	36945.1	25608	44205.8	37559
728	728	sp|P06703|S10A6_HUMAN	Protein S100-A6 OS=Homo sapiens OX=9606 GN=S100A6 PE=1 SV=1	606391	243703	91232.7	435879	360566	156588	741900	820600	52869.1	1.39094e+06	1.08951e+06	328585	728395	1.08586e+06	355752	348417	446101	955133	262138	435793	543867	393972	942605	430709	2.19944e+06	96001.3	293959
729	729	sp|P62910|RL32_HUMAN	60S ribosomal protein L32 OS=Homo sapiens OX=9606 GN=RPL32 PE=1 SV=2	22950.7	12884.5	11904.5	13836	20872.6	82595.7	13471.4	24588.8	18642.6	34652	56733.3	48113.4	29115.4	25496.9	22726.3	206804	77219.7	8991.07	39789.3	73873.7	13272.6	16881.8	19459.1	24016.1	13820.7	17252.2	26188.3
730	730	sp|P02461|CO3A1_HUMAN	Collagen alpha-1(III) chain OS=Homo sapiens OX=9606 GN=COL3A1 PE=1 SV=4	124528	11346.3	16926	16464.5	55045.7	174809	148626	570133	12347.9	592115	298210	101409	25698.4	42335.4	21872	11321.5	23957.2	10653.1	43167.1	136352	28575	17326.4	27950.8	12122	197189	15275.2	26234.4
731	731	sp|O94760|DDAH1_HUMAN	N(G),N(G)-dimethylarginine dimethylaminohydrolase 1 OS=Homo sapiens OX=9606 GN=DDAH1 PE=1 SV=3	9854.33	40377	28255.4	24180.7	16053.3	29971	177502	30107.6	7497.25	52975	9320.64	15032.7	40887.7	28871.8	28228.6	119746	134987	9469.49	101224	21410.4	49143.1	18933.9	45181.4	11146.1	9542.93	6939.71	19683.8
732	732	sp|Q9UQ80|PA2G4_HUMAN	Proliferation-associated protein 2G4 OS=Homo sapiens OX=9606 GN=PA2G4 PE=1 SV=3	82302.4	78827.4	13151.1	48080.1	28188.7	155147	69845.9	114251	23891	89599.6	139912	138774	90562.8	46557.5	49897.9	168506	129765	23285	28559.6	131557	23923.3	22801.7	111316	57417.3	14111.1	29735.1	33960.1
733	733	sp|Q96AE4|FUBP1_HUMAN	Far upstream element-binding protein 1 OS=Homo sapiens OX=9606 GN=FUBP1 PE=1 SV=3	35991	24178.5	7562.73	14491.8	48015.5	184103	85993	65992.9	15785	88385.8	116230	81241.2	972373	34254.9	37834	118664	114031	35312.1	105541	26762.5	23109.9	20149.5	108384	32120	33447.5	51808.8	21352.9
734	734	sp|P55786|PSA_HUMAN	Puromycin-sensitive aminopeptidase OS=Homo sapiens OX=9606 GN=NPEPPS PE=1 SV=2	88117	1937.32	219519	111169	174659	300186	327337	191996	309159	283283	325532	189220	167381	129566	159885	393961	273697	168272	274619	276087	115418	107238	202050	80768.1	67454.5	387000	150415
735	735	sp|Q9ULC5|ACSL5_HUMAN	Long-chain-fatty-acid--CoA ligase 5 OS=Homo sapiens OX=9606 GN=ACSL5 PE=1 SV=1	5074.05	840.481	20418.8	4592.72	13635.1	21491.2	964381	25248.1	20059.7	139821	54611.3	1334.56	18308.9	0	13246	24137.5	10816.3	13122.4	15626.8	134336	10848.3	4801.82	10929.9	3572.29	18055.5	12340.3	10291.2
736	736	sp|Q05707|COEA1_HUMAN	Collagen alpha-1(XIV) chain OS=Homo sapiens OX=9606 GN=COL14A1 PE=1 SV=3	15991.5	17452.1	7583.3	3026.98	7579.03	67554	15106.8	35505.1	3789.19	9611.19	18646.8	25664.2	18716.6	20886	8145.02	3243.19	7443.26	4331.27	20798.3	28235.6	2564.42	8079.99	34248.5	21205.7	17562.2	19518.5	20991.3
737	737	sp|Q9BRA2|TXD17_HUMAN	Thioredoxin domain-containing protein 17 OS=Homo sapiens OX=9606 GN=TXNDC17 PE=1 SV=1	29971.9	35502	21398.8	7849.57	20303.9	98166.4	45540.5	54301.8	6637.46	50260	111448	77092.3	62339.3	56818.1	51718.2	131915	57877.4	28199.7	15445	95206.8	22058.8	18161.9	52031.8	25138.4	28653.5	27925.5	30766.7
738	738	sp|P07099|HYEP_HUMAN	Epoxide hydrolase 1 OS=Homo sapiens OX=9606 GN=EPHX1 PE=1 SV=1	28737.1	10440.4	4055.88	18103.8	48086.8	57951.1	41381.3	29662.3	17249.9	70037.9	47287.8	20928.3	20620.3	30536.7	27330.2	119522	64884.3	28440.5	62773.3	65626.3	27216.6	42976.7	51301.5	14463.4	118645	32571.6	25010
739	739	sp|Q92945|FUBP2_HUMAN	Far upstream element-binding protein 2 OS=Homo sapiens OX=9606 GN=KHSRP PE=1 SV=4	103668	87011.6	105465	40897.4	60475	324812	64074.6	144997	20653.3	161427	211203	178921	95957.2	92438.1	49804.6	182051	148959	67925.8	96237.9	224944	54967.4	52164.8	138603	12990.9	42048.7	7038.52	33334.2
740	740	sp|Q04917|1433F_HUMAN	14-3-3 protein eta OS=Homo sapiens OX=9606 GN=YWHAH PE=1 SV=4	24541.9	83813.9	94256.9	15476.6	27754.4	81363.3	86818.9	27792.8	28902.3	99589.1	95623.9	54690.1	10583.3	37007.7	33213.3	242681	152554	77314.7	121648	87169.7	29537.8	27593.9	63653.2	37926.3	129736	39147.9	59643.2
741	741	sp|P10643|CO7_HUMAN	Complement component C7 OS=Homo sapiens OX=9606 GN=C7 PE=1 SV=2	2827.47	3901.5	15838.3	7722.62	3340.4	3747.7	23782.1	4584.16	1763.95	10096.7	6044.24	2661.43	7731.64	6198.74	4258.66	2598.63	3662.11	3478.84	13760.4	2764.89	1801.22	7444.77	5945.9	1175.24	675.687	1579.38	5278.58
742	742	sp|Q9BRX8|PXL2A_HUMAN	Peroxiredoxin-like 2A OS=Homo sapiens OX=9606 GN=PRXL2A PE=1 SV=3	68669.3	10311.3	13273.7	3978.69	69805.9	127436	16707.2	109689	2769.58	155138	203267	44331.2	15074.9	44843.5	6004.76	64963	25499.4	28751.5	14220	126424	68209.1	7301.79	29052.7	25678.6	18745.8	3714.13	21711.2
743	743	sp|Q15008|PSMD6_HUMAN	26S proteasome non-ATPase regulatory subunit 6 OS=Homo sapiens OX=9606 GN=PSMD6 PE=1 SV=1	45528.7	27530.6	52453.7	53421	53743.4	143443	119723	93545.2	10522	160213	166309	98979.1	30343.7	20972.4	15233.5	185722	144367	57205.1	117307	142489	64023.6	34347.2	96770.9	30439.8	6196.15	14238.3	18660.7
744	744	sp|Q9BQA1|MEP50_HUMAN	Methylosome protein 50 OS=Homo sapiens OX=9606 GN=WDR77 PE=1 SV=1	5731.11	5201.23	125572	8414.6	2254.94	9281.27	29597.5	6263.01	13959.4	43211.3	9425.44	10230.7	28656	10651.9	4302.13	46352.4	35199.3	97715.7	21826.5	21309.5	3978.26	4197.18	15629.9	3830.44	2137.69	15306.8	26627.1
745	745	sp|O75531|BAF_HUMAN	Barrier-to-autointegration factor OS=Homo sapiens OX=9606 GN=BANF1 PE=1 SV=1	43399.4	9641.83	10839.7	13457.9	41966.5	23812.7	22786.6	12340.4	16916	17770.1	22168.8	40794.9	27428.2	62160.2	15165.5	143156	60623.5	26497.2	35381.9	38143.1	25838.8	19996.5	41929.8	22143.3	73186.2	13617.3	14885.4
746	746	sp|P38646|GRP75_HUMAN	Stress-70 protein, mitochondrial OS=Homo sapiens OX=9606 GN=HSPA9 PE=1 SV=2	130972	23400.4	6473.3	28089	75401.4	351865	85524	106285	10075.5	213193	227983	192214	103276	104440	50656	462747	195886	405663	193144	278654	60403.9	14290.7	182599	27099.1	67023.8	14456.1	77719.3
747	747	sp|P35555|FBN1_HUMAN	Fibrillin-1 OS=Homo sapiens OX=9606 GN=FBN1 PE=1 SV=4	11575.1	9244	2825.1	8733.2	13148.4	30955.2	5677.33	30897.9	3695.15	22233	13697.7	6703.22	2653.27	13248	44101.4	7532.98	15026.7	21592.6	12580	19253	1940.18	7951.02	10819.3	17295.6	2116.91	6630.11	3877.28
748	748	sp|P12270|TPR_HUMAN	Nucleoprotein TPR OS=Homo sapiens OX=9606 GN=TPR PE=1 SV=3	72551.9	48637.6	58149.2	243940	31185.7	18071.3	9222.64	20409.8	5463.64	28137	12583.2	9921.09	25742.7	8498.66	4513.72	9433.09	14737.2	19385.2	39442.8	10616.3	4716.14	5771.72	3854.22	21276.2	21924.7	4795.35	6101.2
749	749	sp|O43505|B4GA1_HUMAN	Beta-1,4-glucuronyltransferase 1 OS=Homo sapiens OX=9606 GN=B4GAT1 PE=1 SV=1	52476.4	40191.3	177890	45250.2	44068.3	26587.6	21513.3	39984.2	184059	30430.2	17359.2	37276.5	24193.3	10786.9	20501.7	54153.1	62405.4	39179.9	109106	27862.3	51825.1	17775.2	23440.5	14437	43996.2	239540	19500.8
750	750	sp|Q13155|AIMP2_HUMAN	Aminoacyl tRNA synthase complex-interacting multifunctional protein 2 OS=Homo sapiens OX=9606 GN=AIMP2 PE=1 SV=2	41662.8	15303	60503.3	15273.3	29861.3	137474	162526	76301.1	13106.3	156655	149676	91891.1	44115.3	43254	31092.6	374905	192547	36219.2	116786	123874	38664.7	6218.26	96870.9	16040	5179.48	14318.6	34213.7
751	751	sp|Q9UBG3|CRNN_HUMAN	Cornulin OS=Homo sapiens OX=9606 GN=CRNN PE=1 SV=1	7291.83	495.923	14683.4	2869.45	9330.02	9048.96	9866.3	40342.6	28101.8	14396.1	10063.9	5854.88	8912.89	7938.49	36940.2	3425.32	7697.23	8308.12	7124.36	9724	3712.12	17959	1358.18	1360.55	11453.5	29436.8	11637.9
752	752	sp|P35611|ADDA_HUMAN	Alpha-adducin OS=Homo sapiens OX=9606 GN=ADD1 PE=1 SV=2	59588.1	46372.4	14116.6	37746.2	36820.3	65003.6	13693	47060.5	9817.24	44164.2	35644.6	45376.7	52187	24124.4	16254.5	42072	35639.7	19950.3	38009.6	52228.3	55962.9	28813.7	41616.4	46311	30824.5	4590.18	24561.7
753	753	sp|Q15113|PCOC1_HUMAN	Procollagen C-endopeptidase enhancer 1 OS=Homo sapiens OX=9606 GN=PCOLCE PE=1 SV=2	17510.2	24113.5	98799.5	9264.7	20803	95035.6	20583.7	13402.4	245914	8831.53	123805	47678.1	23431.9	36435.6	73999.5	6229.06	10645.7	8171.41	158199	96932.8	10171.5	18018.5	12284	6157.72	29371.2	38782.9	85749.5
754	754	sp|O95831|AIFM1_HUMAN	Apoptosis-inducing factor 1, mitochondrial OS=Homo sapiens OX=9606 GN=AIFM1 PE=1 SV=1	47639.6	33294.4	33038	29087.7	57738.5	152386	75252.3	99369	33823.7	157267	124766	81675.8	58285.2	55033.6	55415	425754	156856	9281.29	119437	104362	48081.5	11151.3	95913.4	21542.6	9407.64	32812.6	15326
755	755	sp|Q9NPH2|INO1_HUMAN	Inositol-3-phosphate synthase 1 OS=Homo sapiens OX=9606 GN=ISYNA1 PE=1 SV=1	11041.7	13605.1	247099	45976.4	30760.3	117453	709817	41686.2	102904	43451.8	113338	83141.5	177624	56850.4	35455.5	683869	888267	7011.02	503127	44947.3	27681.2	27156.3	197026	6342	22116.9	63226.5	22055.9
756	756	sp|P21589|5NTD_HUMAN	5'-nucleotidase OS=Homo sapiens OX=9606 GN=NT5E PE=1 SV=1	8792.52	37161.5	16122.6	12830	42633.2	59678.7	15261.8	64713.1	28572.1	95937.6	48490.5	10979.9	28342.4	37695.3	115509	31210.5	31075.8	90204.7	279944	77532.6	16301.3	43166.7	23403.2	22374.6	23292.6	47396.5	21608.3
757	757	sp|P13498|CY24A_HUMAN	Cytochrome b-245 light chain OS=Homo sapiens OX=9606 GN=CYBA PE=1 SV=3	6252.01	24066.4	2914.55	16735.7	6715.18	16349.6	6152.02	9923.92	4114.23	14758	11851	5970.59	9035.71	15060.2	11610.7	15421	9729.09	38806.9	25170	2222.1	5184.87	9294.03	11675	10792.6	12889.1	3891.22	9839.04
758	758	sp|O60282|KIF5C_HUMAN	Kinesin heavy chain isoform 5C OS=Homo sapiens OX=9606 GN=KIF5C PE=1 SV=1	38640.6	39403.5	120482	53656	62671.3	85409	78256.7	65968.7	55858.2	101260	98051.6	86881.7	69273	68666	127289	124141	69462.2	35082.3	88850.5	69472	54441.4	64349.7	72731.4	15872.9	41146.6	61342.2	54494.7
759	759	sp|Q16851|UGPA_HUMAN	UTP--glucose-1-phosphate uridylyltransferase OS=Homo sapiens OX=9606 GN=UGP2 PE=1 SV=5	0	34945.7	10621.5	3735.76	23761.5	37456.9	98783.1	57727.1	16492.9	53742.4	48610.7	55422.4	25055.4	22312.3	22217.8	106080	76024.4	28107.5	42096.7	68233.1	17251.8	29560.6	47799.9	41105.9	67900.9	16788.6	0
760	760	sp|Q96HN2|SAHH3_HUMAN	Adenosylhomocysteinase 3 OS=Homo sapiens OX=9606 GN=AHCYL2 PE=1 SV=1	19117.3	19042.4	51453.2	13522.3	24659.8	26622.2	224863	10915.2	16026.2	180584	158647	22795.4	16315.9	32595.2	5623.84	451567	217717	37700	164855	20671.1	17591.5	8474.48	125149	11047.7	21869.4	27870.9	10982.5
761	761	sp|Q16836|HCDH_HUMAN	Hydroxyacyl-coenzyme A dehydrogenase, mitochondrial OS=Homo sapiens OX=9606 GN=HADH PE=1 SV=3	59917.1	127819	5894.31	198437	20497.7	600757	76704.9	607204	15259.8	103785	99936.2	540319	34970.5	224292	18642.5	325753	193242	5223.85	228748	9925	15879.3	33345.7	94048.3	45803	55197.1	13712	82824.7
762	762	sp|P80748|LV321_HUMAN	Immunoglobulin lambda variable 3-21 OS=Homo sapiens OX=9606 GN=IGLV3-21 PE=1 SV=2	34220.7	299579	171499	347442	113801	33006.3	14271	20047.3	145856	104970	38580.3	8140.61	228900	189035	301157	11775	15057.8	18261.6	11878.3	11500.6	8381.2	52098	34462.9	26569.2	16162.1	53283.6	49986.4
763	763	sp|P46783|RS10_HUMAN	40S ribosomal protein S10 OS=Homo sapiens OX=9606 GN=RPS10 PE=1 SV=1	77864.6	6879.88	31895.8	24082.3	87378.4	310534	164025	89223.5	15818.6	169822	304333	172148	99367.1	75273.5	40457.5	759828	379653	31404.4	207450	208268	43843.8	13672.8	136369	36115	30505.9	18525	47048.7
764	764	sp|P07357|CO8A_HUMAN	Complement component C8 alpha chain OS=Homo sapiens OX=9606 GN=C8A PE=1 SV=2	22573.8	29352.2	32378.5	38033.2	38118.2	29445.1	17524.6	20094.8	25659.4	36817.8	42461.8	32434.3	53227.8	59008.1	85929.4	6013.28	9305.83	10170.1	32669.5	40896	28939.8	37281.5	34100.2	29355.3	19462.2	14602.1	73029.9
765	765	sp|P43034|LIS1_HUMAN	Platelet-activating factor acetylhydrolase IB subunit alpha OS=Homo sapiens OX=9606 GN=PAFAH1B1 PE=1 SV=2	30761.1	34546.9	36585.5	28739	29171.8	56914.4	99737.7	31019.6	29257.9	49050.7	110094	58627.3	34457.4	23085.6	25649.9	63910.7	88208.3	49459.3	63546.5	73929.3	18145.3	21489.1	40141.5	28556.7	19608	23222.5	16414.4
766	766	sp|P53597|SUCA_HUMAN	Succinate--CoA ligase [ADP/GDP-forming] subunit alpha, mitochondrial OS=Homo sapiens OX=9606 GN=SUCLG1 PE=1 SV=4	10922.9	18143.2	7071.69	11092.7	5209.05	15248.4	13936.7	14590.8	7439.35	18500.9	22262	22840.9	16268	12395.8	6906.97	46621.7	19283.1	11450.7	20493.4	15286.3	5443.88	13423.6	26291.5	3028.51	1898.04	11619.9	6864.02
767	767	sp|A0A0C4DH68|KV224_HUMAN	Immunoglobulin kappa variable 2-24 OS=Homo sapiens OX=9606 GN=IGKV2-24 PE=3 SV=1	78364.4	167873	152743	166635	167474	137536	213996	256897	42808.5	165698	145235	217883	196436	166559	195272	105355	160388	1.07218e+06	250153	234494	232325	98272.9	130534	131313	82969.2	113881	237285
768	768	sp|Q7Z7M0|MEGF8_HUMAN	Multiple epidermal growth factor-like domains protein 8 OS=Homo sapiens OX=9606 GN=MEGF8 PE=1 SV=2	13081.4	43541.7	45483.7	22325.9	18208.3	7437.1	21104.9	26089.1	66163.2	16280.8	21134.1	33133.7	11569.7	8695.53	18606.9	31449.4	10067.3	5952.02	19755.2	33284.5	31212.7	38555.2	19021.7	27124.8	29526.6	99751.4	18303.3
769	769	sp|Q5VW32|BROX_HUMAN	BRO1 domain-containing protein BROX OS=Homo sapiens OX=9606 GN=BROX PE=1 SV=1	15374.8	45645	211670	30596.8	9791.6	24469.3	109980	34826.2	24828.2	52915.1	39153.6	26296.3	16482.5	247400	15039.3	126902	94395.9	100366	97428.4	35394.6	20399.1	8923.47	28946.4	13684.4	103337	69556.7	22913.5
770	770	sp|Q00688|FKBP3_HUMAN	Peptidyl-prolyl cis-trans isomerase FKBP3 OS=Homo sapiens OX=9606 GN=FKBP3 PE=1 SV=1	59768.7	36235.5	3284.61	4986.5	4954.2	63396.7	11802	63197.2	17595.5	1261.85	15697.5	65614.3	79118.1	84600.6	6779.23	11065.4	12899.4	7939.07	17996.3	72614	28489.8	3758.73	10479.5	3387.69	1212.4	25177.2	5162.68
771	771	sp|P0DPI2|GAL3A_HUMAN	Glutamine amidotransferase-like class 1 domain-containing protein 3A, mitochondrial OS=Homo sapiens OX=9606 GN=GATD3A PE=1 SV=1	78597.4	67490.2	31140.8	53631.7	49440.5	29701.6	8319.76	59315.8	39489.8	27941.5	63395.3	29446.7	73717.3	38512.1	48209.9	63396.2	48752.5	53667.6	84493.8	18322.2	105617	50286.1	43400.4	101601	151203	20278.2	25735.3
772	772	sp|Q9UM00|TMCO1_HUMAN	Calcium load-activated calcium channel OS=Homo sapiens OX=9606 GN=TMCO1 PE=1 SV=2	51204.4	31103.7	10618.8	18252.8	31441	81187.9	26334.8	27679.2	5916.28	39415.3	39285.2	45697.9	43502.7	32325.9	2172.45	78095.4	24279.1	22616.8	84222.2	84913.3	36593.9	22952.8	42398.2	31997.1	45755.8	21852.1	26952.6
773	773	sp|Q9UHL4|DPP2_HUMAN	Dipeptidyl peptidase 2 OS=Homo sapiens OX=9606 GN=DPP7 PE=1 SV=3	8806.46	1398.94	31088.5	9864.26	39554.4	22207	8834.76	11598	16794.6	51932	38421.5	13382.2	13311.8	11207.4	60766.6	21557.3	34450.3	15529.2	56850	8629.54	3700.13	5285.98	34214.7	3477.66	6538.33	10125	7978.03
774	774	sp|Q9H0W9|CK054_HUMAN	Ester hydrolase C11orf54 OS=Homo sapiens OX=9606 GN=C11orf54 PE=1 SV=1	54831	15912.3	4818.31	30406	16308	17211.8	404673	159048	14265.1	193767	179010	36067.3	115669	39634.2	13672.9	340094	316826	9474.18	17178.2	208143	16086	20650	30469.5	20947.6	36893.2	5075.94	51430.3
775	775	sp|Q92520|FAM3C_HUMAN	Protein FAM3C OS=Homo sapiens OX=9606 GN=FAM3C PE=1 SV=1	35430.3	18258.3	20113.2	2872.1	15080.2	33900.2	20343	53685.6	1955.44	73346.1	45543.5	18846.3	6866.43	16221.6	13753.9	74277	43523	40781.2	70973.1	65057.2	9626.45	7338.85	27841.9	12046.5	10697.8	3979.88	5785.94
776	776	sp|Q86Z20|CC125_HUMAN	Coiled-coil domain-containing protein 125 OS=Homo sapiens OX=9606 GN=CCDC125 PE=1 SV=2	8243.8	22377.7	24928.8	23369.8	28082.2	55310.2	33987.6	6819.88	21341	76637.1	94677.2	11991.7	51384.1	73435.3	70066.9	48342.6	16436.5	29808.7	8196.75	17848.5	47022.4	3248.8	88285.7	16963.3	30167	57523	66472.7
777	777	sp|Q16698|DECR_HUMAN	2,4-dienoyl-CoA reductase, mitochondrial OS=Homo sapiens OX=9606 GN=DECR1 PE=1 SV=1	63481.9	72924.8	16388.6	7505.97	39772.4	176387	55154	56673.1	17503.9	97089.9	113042	90949.3	86951	91805.7	37536.5	121975	77703.1	58693.9	109149	146083	27463.7	34597.5	93791.8	27149.1	53629	124959	40243.8
778	778	sp|Q15293|RCN1_HUMAN	Reticulocalbin-1 OS=Homo sapiens OX=9606 GN=RCN1 PE=1 SV=1	84464.9	28336.2	17815.7	10962	66116.5	111211	54239.8	48144.6	31988.9	188509	91273	50389	41940.1	54787.2	62073.2	63110.1	12622.7	9048.18	39397.2	58479.4	10931.1	11451.9	63023	14767.9	169548	46225.2	18037.2
779	779	sp|Q10588|BST1_HUMAN	ADP-ribosyl cyclase/cyclic ADP-ribose hydrolase 2 OS=Homo sapiens OX=9606 GN=BST1 PE=1 SV=2	52358.1	84576.9	11713.6	26847	34762.4	36630.9	37314.7	14095.6	24369.3	17896.6	8108.75	19603.8	73669.6	50557.7	30614.7	76847.3	51854.3	13736.1	16172.9	26144.4	26225.3	33102.6	58557.9	34373.3	54175.7	33050	26791.9
780	780	sp|O43169|CYB5B_HUMAN	Cytochrome b5 type B OS=Homo sapiens OX=9606 GN=CYB5B PE=1 SV=3	41935.4	42856.9	12843.2	34934.5	11165.7	30311.9	38057.5	26510.2	18473.9	89901.2	82422	9639.72	90410.7	36561.8	21134.6	214556	90010.6	23116.2	85010.8	104814	23815.3	28501.6	89433.2	81628.9	59033.4	80485.8	50894
781	781	sp|P69891|HBG1_HUMAN	Hemoglobin subunit gamma-1 OS=Homo sapiens OX=9606 GN=HBG1 PE=1 SV=2	958299	1.66999e+06	124240	881532	711018	5.36725e+06	1.29402e+06	1.32382e+06	169459	283485	389621	883424	3.7508e+06	2.75128e+06	1.26713e+06	128905	305695	245114	196964	663767	1.67953e+06	987124	675275	764324	1.08265e+06	42357.3	371646
782	782	sp|Q6FI13|H2A2A_HUMAN	Histone H2A type 2-A OS=Homo sapiens OX=9606 GN=H2AC18 PE=1 SV=3	42075	86714	6825.76	9721.41	14015.4	78838.6	70868.4	66328.1	50013	36347.2	29344.4	12379.3	124679	106706	38002.7	52105.5	91469.2	70703.2	50537.6	104488	15287.8	63284.4	45431.9	18145.3	118293	10730.3	48294.4
783	783	sp|Q14240|IF4A2_HUMAN	Eukaryotic initiation factor 4A-II OS=Homo sapiens OX=9606 GN=EIF4A2 PE=1 SV=2	247503	108929	373505	81691.3	209077	970191	911157	442055	68419.1	806716	1.23535e+06	78926.8	321179	404336	66565.1	1.52597e+06	1.1863e+06	278388	1.01759e+06	98449.9	131801	128171	846439	98130.5	35498.3	60603	171801
784	784	sp|A0A0C4DH25|KVD20_HUMAN	Immunoglobulin kappa variable 3D-20 OS=Homo sapiens OX=9606 GN=IGKV3D-20 PE=3 SV=1	109007	183100	258707	290264	183905	222040	217014	151537	174509	227988	212786	273794	181326	207989	261508	19394.6	165650	817783	436242	242990	150817	178041	185760	136994	137634	265348	369503
785	785	sp|P18085|ARF4_HUMAN	ADP-ribosylation factor 4 OS=Homo sapiens OX=9606 GN=ARF4 PE=1 SV=3	35278.1	14964.1	38092.6	29081.2	24157	157322	267744	65190.8	31693.8	186129	165783	18009.8	18749.8	52428.6	23910.9	245482	133654	123020	112154	112856	19832.5	12722.6	129350	49907.6	25612.9	24448.9	16529
786	786	sp|P20339|RAB5A_HUMAN	Ras-related protein Rab-5A OS=Homo sapiens OX=9606 GN=RAB5A PE=1 SV=2	21099.3	32250.2	10739.9	22124.9	5743.82	44289.6	39813.9	21381.7	62295.5	46338.1	66211.9	29459.9	22268.4	41914	67885.6	139994	88695.6	51412.9	11194.1	44087.9	21731.8	4791.37	11071.8	17013.7	37376.8	6169.36	5269.57
787	787	sp|O43390|HNRPR_HUMAN	Heterogeneous nuclear ribonucleoprotein R OS=Homo sapiens OX=9606 GN=HNRNPR PE=1 SV=1	86462.1	34020.7	7543.2	32268	73336.8	329811	91029	139981	20161.2	228152	222442	152708	64696.2	66298.2	21825	487145	199751	43098.8	142801	194343	40230.4	24194.3	117090	30268.7	21527.7	12225.4	28601.5
788	788	sp|A0A0A0MS15|HV349_HUMAN	Immunoglobulin heavy variable 3-49 OS=Homo sapiens OX=9606 GN=IGHV3-49 PE=3 SV=1	100108	290892	256518	290594	223695	144880	167015	215942	310096	249288	231433	211781	173850	142689	257719	85946.1	159144	553299	355477	219271	243777	196927	196140	70948.4	50019	115046	138668
789	789	sp|P50453|SPB9_HUMAN	Serpin B9 OS=Homo sapiens OX=9606 GN=SERPINB9 PE=1 SV=1	114131	344707	397167	2.55913e+06	2.39686e+06	20803.3	804215	21731.8	515244	1.06099e+06	67830.7	10987.1	906466	1.07089e+06	732584	416697	67617.7	28370.7	430374	1.75946e+06	97631.8	1.83016e+06	2.05258e+06	1.89433e+06	2.03979e+06	35111.2	704167
790	790	sp|P49257|LMAN1_HUMAN	Protein ERGIC-53 OS=Homo sapiens OX=9606 GN=LMAN1 PE=1 SV=2	72594.4	59459.7	17719.3	13621.4	892371	256398	103698	77650	14624.1	147834	126376	122194	40933.2	9572.22	31348.2	527201	209296	65536.7	69642.9	128221	44964.9	11203.6	154437	42698.8	17274.4	47830.3	41962.2
791	791	sp|Q2TAZ0|ATG2A_HUMAN	Autophagy-related protein 2 homolog A OS=Homo sapiens OX=9606 GN=ATG2A PE=1 SV=3	129969	354385	817357	434927	499070	367124	303123	343078	932075	518204	506366	271946	506622	450523	666549	201672	338569	620611	863864	308169	354637	400565	379804	299148	161862	1.1179e+06	540196
792	792	sp|Q5SYB0|FRPD1_HUMAN	FERM and PDZ domain-containing protein 1 OS=Homo sapiens OX=9606 GN=FRMPD1 PE=1 SV=1	229510	283933	1.43474e+06	81411	283404	156420	105760	908430	654758	920985	742491	199328	165654	239819	235592	208070	301786	3.11926e+06	1.16542e+07	1.33973e+06	171879	135738	216340	129862	104332	806822	342886
793	793	sp|P36871|PGM1_HUMAN	Phosphoglucomutase-1 OS=Homo sapiens OX=9606 GN=PGM1 PE=1 SV=3	19512.2	10015.9	4263.09	49763.9	122128	111058	23549.7	159214	12708.7	207062	162343	83761.7	49769.1	35838.6	127269	3063.05	76750.1	53234.9	171309	144162	84943.9	13158.5	137249	9470.56	62343.2	27002.7	22780.9
794	794	sp|Q9UL18|AGO1_HUMAN	Protein argonaute-1 OS=Homo sapiens OX=9606 GN=AGO1 PE=1 SV=3	31395.8	45736.2	10686.8	36213	38766.3	38421.7	29158.9	33532.9	25183.6	26130.4	56665.1	29319.7	58975.7	48506.4	17799.1	38123.5	35754.8	16247.1	8539.44	19801.5	114355	40442.3	15076.9	25589.5	127706	43562.8	33585.9
795	795	sp|Q9NQR4|NIT2_HUMAN	Omega-amidase NIT2 OS=Homo sapiens OX=9606 GN=NIT2 PE=1 SV=1	13779.7	5898.65	56990.9	79320.5	25547.8	43201.3	124846	39409.4	22653.7	78578.4	56633.7	19063	52075.5	19348.3	35332.1	81587.6	73442	11910	26352.5	39673.5	30472.5	31016.8	51161.8	20175.1	12221.1	32200.1	25626.5
796	796	sp|Q9H479|FN3K_HUMAN	Fructosamine-3-kinase OS=Homo sapiens OX=9606 GN=FN3K PE=1 SV=1	78314.3	134650	11801.6	66617.3	9637.08	75611.2	46585	37648.9	38123.7	80124.5	60506.7	117380	51916.2	53214.4	9872.71	69063.2	58247.6	5122.07	29143.5	83067.3	66542.6	41076.5	59437.4	133336	4865.04	19318.2	48426
797	797	sp|Q96KN7|RPGR1_HUMAN	X-linked retinitis pigmentosa GTPase regulator-interacting protein 1 OS=Homo sapiens OX=9606 GN=RPGRIP1 PE=1 SV=2	82411.4	241300	191068	244993	185020	177154	99192.8	130747	0	156951	258322	182396	256286	204588	1264.7	120101	166159	205993	205922	152673	145034	160170	169092	153775	113361	466485	218767
798	798	sp|Q13418|ILK_HUMAN	Integrin-linked protein kinase OS=Homo sapiens OX=9606 GN=ILK PE=1 SV=2	60658.7	9948.23	13454.5	3935.06	35166.8	138083	30536.3	38355.7	5959.91	65156.1	125510	68365.5	32930.5	46917.7	22172.7	147522	68204.8	18010.1	54958.1	92926.1	50118.4	7464.5	47959.2	4907.53	7382.83	9438.83	34795.7
799	799	sp|Q01629|IFM2_HUMAN	Interferon-induced transmembrane protein 2 OS=Homo sapiens OX=9606 GN=IFITM2 PE=1 SV=2	36005.1	19306.9	27911.9	10573.4	41020.1	171835	32487	51321.7	22302.8	109734	114820	68234.8	89375.2	69124.7	68510.9	135934	75792.4	121295	92701	103006	40164.1	20632.4	136737	15122.7	15923.6	7186.74	44233.3
800	800	sp|P30085|KCY_HUMAN	UMP-CMP kinase OS=Homo sapiens OX=9606 GN=CMPK1 PE=1 SV=3	7965.29	22307.3	3305.67	3810.63	18313.2	13382.1	22967.2	24758.6	1504	4691.65	35878.4	17381.9	12163.8	13075.2	8314.37	31223.7	21869.2	11913.9	11056	20177.9	26520.2	2309.88	25459.7	6923.6	5535.84	9252.91	14185.6
801	801	sp|P28161|GSTM2_HUMAN	Glutathione S-transferase Mu 2 OS=Homo sapiens OX=9606 GN=GSTM2 PE=1 SV=2	51722.3	38049.7	74331.6	119238	156580	29790	54351.2	77017	20387.4	65835.1	95129.2	84650.4	77860.8	35861.8	129464	143739	16433.8	95408.8	109089	94669.6	132439	188846	54987.3	11773.9	56265.8	234231	138300
802	802	sp|P08575|PTPRC_HUMAN	Receptor-type tyrosine-protein phosphatase C OS=Homo sapiens OX=9606 GN=PTPRC PE=1 SV=3	56115.8	150814	6471.57	27996.3	34485.4	46932.4	37775.4	36298.3	9865.22	33111.3	28201.2	18569.8	45719.1	29714	54675.2	90525.1	37799.6	146135	54959.5	18777	36953.1	21998	49770.3	27631.5	93735.6	10006.7	91600.1
803	803	sp|O95785|WIZ_HUMAN	Protein Wiz OS=Homo sapiens OX=9606 GN=WIZ PE=1 SV=2	2.92462e+06	5.79966e+06	336519	1.30034e+06	2.62868e+06	1.50228e+06	1.49405e+06	1.17746e+06	387961	1.32701e+06	725253	1.34444e+06	2.31841e+06	1.58374e+06	907885	323139	502587	340779	311283	1.98784e+06	1.19296e+06	2.11698e+06	2.6859e+06	2.06684e+06	2.45865e+06	82047.7	1.04669e+06
804	804	sp|O75347|TBCA_HUMAN	Tubulin-specific chaperone A OS=Homo sapiens OX=9606 GN=TBCA PE=1 SV=3	257813	241330	83604.2	139389	340403	439635	326718	373613	5274.35	391676	358168	290309	316683	223755	218727	277099	294925	384973	193509	376302	27521.2	182219	298142	181607	391447	64046.6	205891
805	805	sp|Q9Y5S9|RBM8A_HUMAN	RNA-binding protein 8A OS=Homo sapiens OX=9606 GN=RBM8A PE=1 SV=1	16203.7	8205.95	4154.09	8959.76	38311.9	52297.9	14401.4	18048.9	12627.2	27081.3	40835.6	31522.3	17264.5	11788.1	2518.23	38721.1	26012.7	8174.8	22394.4	43602.8	45137.2	5978.12	25379	9008.08	6211.99	12688	6686.26
806	806	sp|Q9Y3E0|GOT1B_HUMAN	Vesicle transport protein GOT1B OS=Homo sapiens OX=9606 GN=GOLT1B PE=1 SV=1	31338.2	10608.6	17075.9	6323.24	26006.2	99534.9	19436.1	25938.5	721.294	42687.5	59036.8	35164.3	24707.1	24792.5	6870.66	51843.1	24474.9	14007.7	19115.8	65640	34389.4	6685.25	28109	16178.5	15756.3	4824.02	17879.1
807	807	sp|Q9UKT9|IKZF3_HUMAN	Zinc finger protein Aiolos OS=Homo sapiens OX=9606 GN=IKZF3 PE=1 SV=2	39706.1	135254	27637.4	104668	100227	74884.9	1.07633e+06	46091.1	5162.3	265816	15402.8	99001.7	63770.9	88620.4	59311.4	67774.7	165969	104926	80672.5	37699.3	167169	128972	87902.8	92653.1	426331	9288.68	22187.9
808	808	sp|Q9NZ01|TECR_HUMAN	Very-long-chain enoyl-CoA reductase OS=Homo sapiens OX=9606 GN=TECR PE=1 SV=1	24351.3	5571.89	5387.21	9408.2	21933.5	81160.3	25058.4	44505.3	4850.11	50405.8	49009.7	40605.4	19931.8	21422.2	16464.2	121750	62059.7	30267.8	30906.4	71438.6	15609.8	8852.72	52371.7	7045.96	9550.08	3773.39	12360.8
809	809	sp|Q9NS69|TOM22_HUMAN	Mitochondrial import receptor subunit TOM22 homolog OS=Homo sapiens OX=9606 GN=TOMM22 PE=1 SV=3	13394.2	16557.5	12327.6	1607.48	4520.63	39002.6	4153.88	15375.3	52171.7	18587.9	22985.6	26115.6	17032	20774.9	8797.81	41136.7	14317.7	8617.74	8915.96	24139.4	4185.41	2765.89	10372.1	3807.6	4930.02	56766.4	3562.53
810	810	sp|Q9NRP0|OSTC_HUMAN	Oligosaccharyltransferase complex subunit OSTC OS=Homo sapiens OX=9606 GN=OSTC PE=1 SV=1	93463.4	28802.7	16889.2	6299.11	76501.3	359289	60363.9	117639	17324.1	183673	158083	147106	50797.7	44882.4	33028.8	478994	151334	46062.1	99059	196361	83798.5	14805.7	113793	7157.42	49748.8	10500.4	40254.6
811	811	sp|Q9H4G4|GAPR1_HUMAN	Golgi-associated plant pathogenesis-related protein 1 OS=Homo sapiens OX=9606 GN=GLIPR2 PE=1 SV=3	35548.7	17817.2	38144.2	17253.2	32436.2	62774.6	23275.4	48075.5	12525.3	36500	47956.7	34422.2	51967.5	51533.2	42961.1	143869	97744.6	55515.8	37002.7	50486.8	31451.8	13611.7	43592.4	20565.1	18874.5	18425.7	29212.9
812	812	sp|Q9H299|SH3L3_HUMAN	SH3 domain-binding glutamic acid-rich-like protein 3 OS=Homo sapiens OX=9606 GN=SH3BGRL3 PE=1 SV=1	88873.2	37885	32421.4	20249.4	74294.6	70151.4	154948	92795.1	259469	208101	173380	59585	80937.8	70658.1	45625.1	69680.9	55914.6	127709	130124	102185	68363	43671.3	171463	53106	255108	35863.9	58964
813	813	sp|Q9BXS6|NUSAP_HUMAN	Nucleolar and spindle-associated protein 1 OS=Homo sapiens OX=9606 GN=NUSAP1 PE=1 SV=1	153646	262789	73535.1	122635	294619	303120	283789	302268	92072.2	384339	273616	139559	194102	156539	255816	101428	190817	68049	157219	170269	262054	168721	318694	230200	689780	40271.2	476263
814	814	sp|Q9BVC6|TM109_HUMAN	Transmembrane protein 109 OS=Homo sapiens OX=9606 GN=TMEM109 PE=1 SV=1	74603	56936.1	56495.5	14500.4	71221.1	271375	94223.4	118203	47265.9	182412	200130	126800	69714.2	88867.3	37313.8	419624	183145	86352.6	185731	124087	47086	10376.1	109932	20211.3	42220.8	52792.4	48413.7
815	815	sp|Q9BUJ2|HNRL1_HUMAN	Heterogeneous nuclear ribonucleoprotein U-like protein 1 OS=Homo sapiens OX=9606 GN=HNRNPUL1 PE=1 SV=2	4.9993e+06	8.58017e+06	569313	2.32862e+06	4.11841e+06	2.22247e+06	3.13338e+06	1.70437e+06	338242	2.11994e+06	1.25462e+06	1.89054e+06	3.34566e+06	2.36165e+06	1.415e+06	366016	845914	659614	613126	3.56386e+06	3.01748e+06	2.82285e+06	3.65733e+06	5.09449e+06	4.8743e+06	137541	1.2696e+06
816	816	sp|Q96N66|MBOA7_HUMAN	Lysophospholipid acyltransferase 7 OS=Homo sapiens OX=9606 GN=MBOAT7 PE=1 SV=2	11018.8	4965.99	7184.24	5070.94	5459.07	11924.6	6785.06	10576.5	2610.56	13579.8	13235.9	13083.8	11991	15796	9694.81	24397	7450.85	11534.7	8408.67	10403.7	9172.2	2808	11901.2	7088.49	9042.56	5932.53	8555.18
817	817	sp|Q96E40|SACA9_HUMAN	Sperm acrosome-associated protein 9 OS=Homo sapiens OX=9606 GN=SPACA9 PE=1 SV=1	46284.3	7357.41	23671.9	9447.39	1866.51	40314.1	9954.89	9341.1	23281.1	28787	42645.9	45497.8	11339.4	62933.5	14282	31151	8073.96	43150	27238.1	62227.9	18324.6	18677.7	15263.8	39541.3	2342.1	15419.2	14715.7
818	818	sp|Q92530|PSMF1_HUMAN	Proteasome inhibitor PI31 subunit OS=Homo sapiens OX=9606 GN=PSMF1 PE=1 SV=2	65035.7	95209.5	43952.5	43150	47212.1	42668.2	97115.3	48975	35594.2	60302.3	62852.1	61746.2	67768.5	13437.2	37675.4	84538.1	84118	21372.3	50289.9	48005.3	29421.1	69049	63697	81370.7	96048	82910.4	43462.3
819	819	sp|Q8NBJ4|GOLM1_HUMAN	Golgi membrane protein 1 OS=Homo sapiens OX=9606 GN=GOLM1 PE=1 SV=1	148703	285779	49034.4	76812	73648	55703.9	42488.8	86365.4	16434	47794.2	52303.4	117267	140896	108010	62868	84550.7	61019.6	30338.8	78788.2	57448.9	181652	103312	69405.4	188640	389378	38077.9	43278.3
820	820	sp|Q8N357|S35F6_HUMAN	Solute carrier family 35 member F6 OS=Homo sapiens OX=9606 GN=SLC35F6 PE=1 SV=1	10840.8	1890.32	13059.2	2146.15	6661.65	36122.7	12678.9	17714.7	4106.03	24086.8	23852.8	13773.3	4788.22	8659.12	2732.44	20868.6	9230.56	9768.54	19726.1	18337.2	8634.4	6234.82	16368.5	3244.7	6558.01	12300.8	11197.3
821	821	sp|Q6NVY1|HIBCH_HUMAN	3-hydroxyisobutyryl-CoA hydrolase, mitochondrial OS=Homo sapiens OX=9606 GN=HIBCH PE=1 SV=2	45215.5	42922.9	49678.4	74819.1	13976.7	54223.2	84865.4	43778.3	23702.1	56705.6	53354.2	38218	70636.6	40970.2	46158.7	255209	126041	168700	47558.9	21305.3	19354.4	49568.1	45561.2	9756.95	39879.1	69894	62258.6
822	822	sp|Q6EEV6|SUMO4_HUMAN	Small ubiquitin-related modifier 4 OS=Homo sapiens OX=9606 GN=SUMO4 PE=1 SV=2	70043.7	40320.2	92678.1	17871.4	89430.8	158113	128962	144543	34550.7	191249	272711	168580	69359	107513	96895.4	232974	157717	79588	175747	145306	82413.5	58594.1	210537	10870.3	109048	36550.1	83920
823	823	sp|Q14520|HABP2_HUMAN	Hyaluronan-binding protein 2 OS=Homo sapiens OX=9606 GN=HABP2 PE=1 SV=1	67854.6	49727.5	79927.1	76525.9	84545.8	102958	100497	63929.4	45669.1	148123	106217	74725.8	85908.3	117298	114499	59317.3	46284	86956.5	146933	92906.3	87394.2	79491.9	98267.7	67481.6	76457.8	21788.7	138146
824	824	sp|Q14393|GAS6_HUMAN	Growth arrest-specific protein 6 OS=Homo sapiens OX=9606 GN=GAS6 PE=1 SV=3	220724	19724.2	145292	157831	20199.2	31756.3	30758.4	26072.6	77753.8	32373.7	24947.4	13658.9	247262	3906.81	104778	124353	97250	23796.4	33179.7	15208.5	10147.8	30537.7	134635	13921.2	48782.8	212914	20644.4
825	825	sp|P62847|RS24_HUMAN	40S ribosomal protein S24 OS=Homo sapiens OX=9606 GN=RPS24 PE=1 SV=1	97265.9	68792.9	40799.5	43118.5	55244	251913	42648.4	107462	20526.4	112044	194485	153519	46557.4	52745	18563.7	583836	245372	15577	97238.2	152431	52073	571288	102893	30410.2	722123	11220.3	36513.7
826	826	sp|P53634|CATC_HUMAN	Dipeptidyl peptidase 1 OS=Homo sapiens OX=9606 GN=CTSC PE=1 SV=2	79919	43916.5	255906	50316.7	128859	296283	139070	122413	204549	86921.9	196466	159663	146387	145355	121393	359438	470846	223558	399160	230014	87275.3	28202	117726	19630.9	53760.7	116747	98333.2
827	827	sp|P41222|PTGDS_HUMAN	Prostaglandin-H2 D-isomerase OS=Homo sapiens OX=9606 GN=PTGDS PE=1 SV=1	20653.9	287291	548904	133868	26504.7	41477.4	31639.2	7665.76	212000	21557.8	16886.3	23007.3	79614.9	83105.1	21704.7	108732	148344	62360.5	103420	46897.1	35425.9	171170	23677.3	6564.4	52856.5	346381	69096.8
828	828	sp|P36543|VATE1_HUMAN	V-type proton ATPase subunit E 1 OS=Homo sapiens OX=9606 GN=ATP6V1E1 PE=1 SV=1	40879.5	19694.3	24383.2	31700.8	38375.7	73845.4	80801.3	41884.3	16843.3	124681	93686.8	42754.6	62827	62483.3	43916.4	155078	79846.3	79436.2	126824	108658	26060.8	42253.4	82378.2	14558.7	33427.7	17323.6	48753.8
829	829	sp|P25815|S100P_HUMAN	Protein S100-P OS=Homo sapiens OX=9606 GN=S100P PE=1 SV=2	36802.3	5124.82	2601.42	5268.29	11253.8	1181.02	1897.07	17233.3	4039.09	42404.9	6128.86	1739.86	56144.3	64689.6	82961.2	6254.28	3423.87	89944.5	5143.98	30667.1	13191	12660	8132.24	9076.87	15764.8	1289.85	36821.7
830	830	sp|P17213|BPI_HUMAN	Bactericidal permeability-increasing protein OS=Homo sapiens OX=9606 GN=BPI PE=1 SV=4	5239.88	39457.9	7097.94	6198.25	30271.4	6546.42	3921.81	12446.2	6000.4	23798.3	4229.85	4417.99	22818.8	21877.4	42000.3	8215.28	35570.7	136017	5961.52	8931.37	14114.8	9451.45	10663.5	5786.75	5432.33	9461.17	12928.3
831	831	sp|P15169|CBPN_HUMAN	Carboxypeptidase N catalytic chain OS=Homo sapiens OX=9606 GN=CPN1 PE=1 SV=1	16465.1	2631.21	9248.77	16464.1	23254	22385.6	12351.8	16088.6	1792.53	25421.9	22455	19758.7	15325.7	23196.6	19366.2	7948.38	3188.3	6666.98	12252.5	17300.6	28767.2	13302.6	15268.3	14164.3	7363.55	31410.8	47326.3
832	832	sp|P14406|CX7A2_HUMAN	Cytochrome c oxidase subunit 7A2, mitochondrial OS=Homo sapiens OX=9606 GN=COX7A2 PE=1 SV=1	65597.4	51803	17739.5	18749.4	51962.1	175921	73574.2	93664.1	10001.3	152253	121823	101878	24874.7	49203.3	35298.5	421668	151745	57549.9	95597.1	160087	66131.4	16431.8	98893.7	21435.6	11996.7	8283.11	32794
833	833	sp|P05386|RLA1_HUMAN	60S acidic ribosomal protein P1 OS=Homo sapiens OX=9606 GN=RPLP1 PE=1 SV=1	89500.2	13975.3	47634.1	19203.9	42217.4	341174	109622	99394.4	54362.2	150711	256982	195339	81274.7	55540	27292	271445	166800	22897.8	102595	196916	35473.6	35275.4	200080	22824.3	67081.7	53577.1	75806.3
834	834	sp|P05204|HMGN2_HUMAN	Non-histone chromosomal protein HMG-17 OS=Homo sapiens OX=9606 GN=HMGN2 PE=1 SV=3	4390.67	358.783	465.048	562.893	662.301	6174.79	523.111	2032.76	1232.86	1355.15	1206.9	1462.52	966.066	12172.1	4372.64	1592.56	511.139	3008.84	1130.81	2572.63	886.804	261.701	5068.38	371.483	2720.21	1635.92	3110.13
835	835	sp|P04211|LV743_HUMAN	Immunoglobulin lambda variable 7-43 OS=Homo sapiens OX=9606 GN=IGLV7-43 PE=3 SV=2	80003.1	87013.4	253925	194875	156047	106391	139425	174559	110700	244018	192546	202403	120720	213732	243836	102172	121633	702776	353993	127452	173108	143122	171500	122716	92932.3	153136	325017
836	836	sp|P00414|COX3_HUMAN	Cytochrome c oxidase subunit 3 OS=Homo sapiens OX=9606 GN=MT-CO3 PE=1 SV=2	4562.41	750.593	2355.1	327.748	2586.07	8785.48	10042	4688.58	7662.82	15545	8691.1	5537.6	986.987	2947.67	9172.37	24446.2	9140.93	4870.55	14934.7	7329.84	1909.32	1425.4	13442.3	635.063	1929.1	10848	1362
837	837	sp|O95969|SG1D2_HUMAN	Secretoglobin family 1D member 2 OS=Homo sapiens OX=9606 GN=SCGB1D2 PE=2 SV=1	8852.67	24150.6	17383	11688.1	6872.73	5414.35	13717.6	32434.9	21106.8	41265.7	16781.5	15990.8	14341.3	8794.8	9633.03	12609.3	7930.09	37243.7	74157.4	17949.9	19916.4	12685.1	18112.6	16172.7	30543.6	12711.2	3842.68
838	838	sp|O75608|LYPA1_HUMAN	Acyl-protein thioesterase 1 OS=Homo sapiens OX=9606 GN=LYPLA1 PE=1 SV=1	33006.8	22409.3	28506.8	20394.5	18742	81419.2	71500.5	62321	9094.88	77257.5	108545	73075.3	87552.2	57891.3	54122.7	107966	104647	29186.7	77354.9	147419	20843.6	18028	48262.4	21769.3	160316	32248.1	47405.8
839	839	sp|O43583|DENR_HUMAN	Density-regulated protein OS=Homo sapiens OX=9606 GN=DENR PE=1 SV=2	2675.55	704.199	7434.96	2912.02	2423.73	4269.15	11173.1	10305.4	5213.51	6835.52	10547.8	3851.12	3141.67	986.464	7261.35	3125.21	5594.85	3514.93	24936.3	4275.11	2650.36	349.611	1795.13	11104.4	18230.4	5386.82	1550
840	840	sp|O14880|MGST3_HUMAN	Microsomal glutathione S-transferase 3 OS=Homo sapiens OX=9606 GN=MGST3 PE=1 SV=1	157157	41704	8326.31	41154.5	75154.6	227577	101390	130598	9934.26	104582	145968	118563	122180	91595.6	39560	773714	202085	39521.6	212641	230870	126815	17905.7	226267	30168.7	32352.3	22874.4	50817.2
841	841	sp|O00487|PSDE_HUMAN	26S proteasome non-ATPase regulatory subunit 14 OS=Homo sapiens OX=9606 GN=PSMD14 PE=1 SV=1	65227.5	21413.9	38493.2	32130	22041	131533	173320	93884.8	26318.2	146711	181339	97777.7	57387.1	59895.3	39083.9	229987	161674	42657.9	115528	104869	55702.2	25038.6	99531.5	29061.2	30220.8	19663.5	32151.3
842	842	sp|P07477|TRY1_HUMAN	Trypsin-1 OS=Homo sapiens OX=9606 GN=PRSS1 PE=1 SV=1	1.58102e+06	1.14006e+06	4.88586e+06	1.89205e+06	2.66109e+06	2.62559e+06	6.55365e+06	2.18412e+06	1.54915e+06	3.90522e+06	2.68844e+06	1.84976e+06	441546	1.11742e+06	1.3785e+06	4.04583e+06	2.65449e+06	1.44522e+07	7.25055e+06	1.42017e+06	3.0057e+06	1.6288e+06	2.53149e+06	1.02248e+06	4.81003e+06	1.02022e+06	1.1969e+06
843	843	sp|P21281|VATB2_HUMAN	V-type proton ATPase subunit B, brain isoform OS=Homo sapiens OX=9606 GN=ATP6V1B2 PE=1 SV=3	23023	24528.8	21878.2	31433.7	20439.4	75960	83692.7	34836.3	17465	68645.5	66911.5	33873.2	55487	33967.3	38222	154214	107167	35687.9	141069	79763.4	7569.82	18949.1	82991.3	22396.5	36654.7	21200.6	55549.2
844	844	sp|Q9Y277|VDAC3_HUMAN	Voltage-dependent anion-selective channel protein 3 OS=Homo sapiens OX=9606 GN=VDAC3 PE=1 SV=1	74407.3	11391.4	7394.72	15436.9	24725	186133	84423.3	37731.4	3242.07	101702	93573.1	87484.1	57295.9	24117.3	29659.8	443524	136797	22010.9	156950	119038	46738	7781.55	99507.5	16854.4	18004.6	10701.5	22357
845	845	sp|P52907|CAZA1_HUMAN	F-actin-capping protein subunit alpha-1 OS=Homo sapiens OX=9606 GN=CAPZA1 PE=1 SV=3	77602.3	182465	41485.6	45511.4	72517.8	71223.2	29796.9	69410.7	32470.7	93677.7	92233.5	12225.7	82457.7	9726.32	86456.2	84996.6	83044	103477	85376.9	64055.2	54583.2	50833.3	7460.36	108472	91671.5	19752.4	59745
846	846	sp|Q9NNW7|TRXR2_HUMAN	Thioredoxin reductase 2, mitochondrial OS=Homo sapiens OX=9606 GN=TXNRD2 PE=1 SV=3	40075.4	47109.7	24980.5	11074.3	12076.6	42772.5	74721.6	22065	17820.5	43417.1	43982.8	37024.2	45548.1	30618.2	49694.3	94706.3	63128.3	21680.1	66591.5	35367.9	53927.2	37060.6	50689.5	24192.8	36100	36282.4	10931.7
847	847	sp|Q07065|CKAP4_HUMAN	Cytoskeleton-associated protein 4 OS=Homo sapiens OX=9606 GN=CKAP4 PE=1 SV=2	257217	51845.9	74765.9	62701	32433.8	1.10756e+06	58973.8	325665	55075	335858	439571	558822	116191	218371	37161.5	407950	239762	137973	69330	495588	94138.1	210784	26704.2	100896	321738	119142	111146
848	848	sp|Q9NRX4|PHP14_HUMAN	14 kDa phosphohistidine phosphatase OS=Homo sapiens OX=9606 GN=PHPT1 PE=1 SV=1	2430.19	2400.76	23921.7	21299.6	16504.3	3834.69	23015.3	4802.4	37962	7451.85	9077.8	4469.09	4023.9	11843.9	23615.3	16061.9	10609.8	10473.5	14305.5	3941.62	3558.87	3315.66	7063.14	1228.43	6544.12	10202.1	9771.9
849	849	sp|O95433|AHSA1_HUMAN	Activator of 90 kDa heat shock protein ATPase homolog 1 OS=Homo sapiens OX=9606 GN=AHSA1 PE=1 SV=1	60033.5	52271.8	180038	27018.4	49074	108451	127494	71280.2	126243	104463	112552	78880.2	126291	56857.5	18852.4	342908	171971	6221.13	128927	121964	90259.2	41856.2	89717.7	28828.9	82825.6	14984.2	33857.2
850	850	sp|Q9NR31|SAR1A_HUMAN	GTP-binding protein SAR1a OS=Homo sapiens OX=9606 GN=SAR1A PE=1 SV=1	76593.5	67609.2	20787.2	12385.1	56137.8	194470	95161.8	141402	9926.17	265627	228564	176671	52890.9	56599.4	48811.3	446644	153805	161160	178247	199542	81989	20005.7	107262	23025.9	88266.1	8200.02	54231
851	851	sp|Q13404|UB2V1_HUMAN	Ubiquitin-conjugating enzyme E2 variant 1 OS=Homo sapiens OX=9606 GN=UBE2V1 PE=1 SV=2	154943	168084	29000.4	214149	242991	239308	311495	300385	97457.2	310440	390626	275715	195415	170959	125796	266987	209393	23972.8	344772	215789	218778	142715	272879	225337	152872	65438	152357
852	852	sp|Q8WUD1|RAB2B_HUMAN	Ras-related protein Rab-2B OS=Homo sapiens OX=9606 GN=RAB2B PE=1 SV=1	101878	58408.4	107763	81871.7	95159.9	229387	70921.4	87439.6	70034.9	171526	177072	122903	101814	32509.7	107526	362145	198174	93659.1	142626	153952	90507.9	71640.7	37444.9	56022.7	47883	137968	104654
853	853	sp|P27487|DPP4_HUMAN	Dipeptidyl peptidase 4 OS=Homo sapiens OX=9606 GN=DPP4 PE=1 SV=2	126153	31116.1	123768	25870	93077.6	87399.8	39511.8	151525	20685.5	123217	74925.5	55967.9	32806.5	102919	82011.4	83263.8	72983.7	356196	732189	315053	36645.9	67871	75535	47329.3	105003	53762.2	29868.1
854	854	sp|O14791|APOL1_HUMAN	Apolipoprotein L1 OS=Homo sapiens OX=9606 GN=APOL1 PE=1 SV=5	32189.9	102359	81954.3	20392.7	60857.1	42723.5	104050	71839.7	23626.1	144192	124963	81017.7	32481.3	75606.4	56220.7	100008	11433.6	28745.9	84487.8	94999.1	67226.4	48487.2	33506.6	83066.3	80715.2	77994.4	79345.8
855	855	sp|Q5IJ48|CRUM2_HUMAN	Protein crumbs homolog 2 OS=Homo sapiens OX=9606 GN=CRB2 PE=1 SV=2	34779.5	647003	160471	11457.1	18240.8	17916.5	12035.3	28297.3	120930	19392.8	28840.8	32338.5	7597.13	27705.9	30772.4	21003.4	45679.5	16935.7	27934.7	17108.8	19974.4	7272.39	18128.7	61417	257551	193356	17133.9
856	856	sp|Q96TA1|NIBA2_HUMAN	Protein Niban 2 OS=Homo sapiens OX=9606 GN=NIBAN2 PE=1 SV=3	40751.9	208063	7588.15	5918.01	127399	45060	53709.8	66878.9	193744	50668.8	46724.8	27202.2	16541.2	124544	65822.4	132792	95405.8	33715.5	44600	56671.6	28853.3	30395.1	49832.2	31749.5	20393.3	85222.1	31801.7
857	857	sp|P62314|SMD1_HUMAN	Small nuclear ribonucleoprotein Sm D1 OS=Homo sapiens OX=9606 GN=SNRPD1 PE=1 SV=1	127361	65554.9	52823.2	47222.2	128260	427621	131781	220436	17191.4	248016	293361	217330	78032.3	79303.8	66931	345191	250594	85390.4	216317	249567	97008.2	6515.84	209994	35342.8	7330.94	9657.65	65664.5
858	858	sp|P31937|3HIDH_HUMAN	3-hydroxyisobutyrate dehydrogenase, mitochondrial OS=Homo sapiens OX=9606 GN=HIBADH PE=1 SV=2	50621.6	12816.4	10948.3	15432.1	39370.6	129517	84352.1	69442	12505.4	125739	122446	82806.1	64948.9	43568.1	35352.5	153131	93459.2	28249.2	100073	103535	41562.9	16390.9	87173.1	22844	24230.3	16291.1	23060.2
859	859	sp|O60610|DIAP1_HUMAN	Protein diaphanous homolog 1 OS=Homo sapiens OX=9606 GN=DIAPH1 PE=1 SV=2	76228.2	62457	76372	52893	49303.9	114490	90783.9	87759.5	55340.8	69038.7	91505.1	80134.7	203521	36493.2	45723.1	278466	128949	113450	96452	143751	91950.7	63588	107090	28516.7	62492.9	18203.2	42991.1
860	860	sp|Q16778|H2B2E_HUMAN	Histone H2B type 2-E OS=Homo sapiens OX=9606 GN=H2BC21 PE=1 SV=3	220541	32367	34068.3	69366.8	241530	929894	85151.9	403340	41012.3	460113	419931	271157	171997	220022	184846	1.32984e+06	621210	495747	600521	402805	215959	27301.4	272365	60238	36569.3	34876.5	188402
861	861	sp|Q9NZ08|ERAP1_HUMAN	Endoplasmic reticulum aminopeptidase 1 OS=Homo sapiens OX=9606 GN=ERAP1 PE=1 SV=3	21469.2	26617.2	38740.2	37214.2	29592.4	23028	58691.1	58422.7	25367.6	63290.5	95313.1	69207.1	55349.8	14392	40146.3	203454	104245	56958	132830	85677.6	43463.5	11961.8	60396.6	59777.9	15434.9	32421.6	25240.7
862	862	sp|P35573|GDE_HUMAN	Glycogen debranching enzyme OS=Homo sapiens OX=9606 GN=AGL PE=1 SV=3	20616.9	11465.1	6576.1	2500.95	20492.4	18024.9	170437	44564	19341.3	62638.2	47115.9	20323.4	37545.8	14895.5	16689.2	302728	128839	29685.7	56863.6	14594.4	7126.89	14911.8	17705.8	8068	36330.2	32195.1	48280.7
863	863	sp|Q53EL6|PDCD4_HUMAN	Programmed cell death protein 4 OS=Homo sapiens OX=9606 GN=PDCD4 PE=1 SV=2	76874.7	779740	73012.8	20029.9	31056.5	217693	238414	134224	17864.5	223710	251073	180204	110659	280967	31419.8	771485	356150	48773.4	175713	179091	45913.3	421345	161336	694294	53913	40585.9	201188
864	864	sp|P11233|RALA_HUMAN	Ras-related protein Ral-A OS=Homo sapiens OX=9606 GN=RALA PE=1 SV=1	31821.9	16786.7	123548	27733.2	42531.9	78710.5	84204.6	71990.8	29589.6	134638	70935.2	40987.4	27075.3	17182.8	12915	303852	206662	81118.6	176369	55930.3	49180.5	25983.6	65298.5	10479	44108.4	34825.1	14534.2
865	865	sp|Q16563|SYPL1_HUMAN	Synaptophysin-like protein 1 OS=Homo sapiens OX=9606 GN=SYPL1 PE=1 SV=1	144751	139198	115321	84922.5	100286	338391	301659	204962	62631.2	381111	259921	195129	133598	117303	105954	1.31918e+06	561194	257215	223362	243240	104523	36633.9	202197	54128.8	179794	131508	99036.4
866	866	sp|P20827|EFNA1_HUMAN	Ephrin-A1 OS=Homo sapiens OX=9606 GN=EFNA1 PE=1 SV=2	19511.9	54087.5	947002	10751.6	28171.2	69013.3	45248.7	48918.3	233985	111966	78878.8	41678.5	13072.8	20795.4	5973.7	158761	197782	105207	230477	95760.7	4911.85	30363.3	47043.7	22963.1	19597.9	375601	23477.1
867	867	sp|O75352|MPU1_HUMAN	Mannose-P-dolichol utilization defect 1 protein OS=Homo sapiens OX=9606 GN=MPDU1 PE=1 SV=2	62163.9	1026.94	13359.6	13182.7	54439.8	202887	34123	48898.4	11375	102646	98121.8	84103.1	65283.5	53041.5	34194.9	206941	62730.5	42846.1	66695.6	121561	45820.5	10724.2	64742	25003.2	27390.9	9468.06	44157.2
868	868	sp|Q9H0R4|HDHD2_HUMAN	Haloacid dehalogenase-like hydrolase domain-containing protein 2 OS=Homo sapiens OX=9606 GN=HDHD2 PE=1 SV=1	38823.9	33108.8	108140	40910.1	48222.6	71872.1	288367	91363.9	29209.7	145932	114823	59851.7	66831.9	41432.9	38273.7	164723	228729	156299	167889	60124.8	49037	20505.4	103338	28661.3	26217.1	49168.9	26196.1
869	869	sp|Q6PCE3|PGM2L_HUMAN	Glucose 1,6-bisphosphate synthase OS=Homo sapiens OX=9606 GN=PGM2L1 PE=1 SV=3	23262.3	23109.8	11768.2	28478.6	32080.4	24408.2	42315.2	18897.3	10833.3	34769.8	40813.7	29792.6	29716.2	19367.2	16804.9	35061	34881.1	21036.7	19600	25605.5	20709.5	28320.3	21439.3	29680.3	16375.2	3493.83	14054.9
870	870	sp|P43487|RANG_HUMAN	Ran-specific GTPase-activating protein OS=Homo sapiens OX=9606 GN=RANBP1 PE=1 SV=1	58748.5	111129	16150.7	60012.6	80613.1	123516	60340.6	81357.5	85812.6	72143.5	106498	93099.8	54473.5	37083.4	36791.2	54740.9	77133.1	21317.6	37365.8	78397.2	16424.6	27575	91082.6	77491.2	94394.7	20419.9	31305.3
871	871	sp|Q14118|DAG1_HUMAN	Dystroglycan OS=Homo sapiens OX=9606 GN=DAG1 PE=1 SV=2	11726	76650.8	104235	16449.2	9911.53	12970.3	4351.95	9552.16	24515.5	14285.8	10325.7	11294.9	16685.7	24956.2	69982.6	53027.7	61567.6	9682.57	39767.9	18418.1	15750.4	24329.5	14043.7	9070.06	19675.7	62521.2	23071.7
872	872	sp|Q9BRF8|CPPED_HUMAN	Serine/threonine-protein phosphatase CPPED1 OS=Homo sapiens OX=9606 GN=CPPED1 PE=1 SV=3	16764.7	11634.9	14491.6	17984.8	21591.3	34421.9	38564.7	30526.4	4849.15	39074.8	57879.2	37451.2	31175	30544.9	26150.4	30809.6	46124.4	40742.6	36422.4	41479.4	16522.2	11875.5	41950.5	17483.5	14976.7	9130.41	22498.1
873	873	sp|P48643|TCPE_HUMAN	T-complex protein 1 subunit epsilon OS=Homo sapiens OX=9606 GN=CCT5 PE=1 SV=1	125630	167512	86163.8	90123.2	101241	141360	483249	105673	42150.9	200343	217933	165658	155313	158302	103396	231504	319218	104983	225792	158981	75369.8	170420	233597	90090.4	95192.1	146547	134010
874	874	sp|O75489|NDUS3_HUMAN	NADH dehydrogenase [ubiquinone] iron-sulfur protein 3, mitochondrial OS=Homo sapiens OX=9606 GN=NDUFS3 PE=1 SV=1	45488.8	37441.4	10953.3	70727.9	27761.2	120969	41912.1	51969.8	6807.85	79243.1	91805.6	71490.1	36146	33533.4	21161.5	244463	106319	43095.3	76275	94780.2	10531.1	7630.08	66075.3	16838.8	27973.8	50943.9	13238.9
875	875	sp|Q93077|H2A1C_HUMAN	Histone H2A type 1-C OS=Homo sapiens OX=9606 GN=H2AC6 PE=1 SV=3	48679.6	9491.02	1368.7	4312.96	11768.4	2990.89	3131.32	78709.4	39772.2	2686.96	27759.3	10868.3	100094	121636	39054.5	59278.6	37429.1	2548.45	49124.6	42903.6	64543.6	12188.5	24397.9	28157	12136.1	46921.5	48533.9
876	876	sp|P62244|RS15A_HUMAN	40S ribosomal protein S15a OS=Homo sapiens OX=9606 GN=RPS15A PE=1 SV=2	273310	209479	386602	87950.8	209535	992954	470982	521332	84555.3	772046	1.06397e+06	681577	272172	284427	242568	2.73488e+06	1.35206e+06	345842	806213	617784	212581	57078.8	584791	76050.1	52415.8	118840	198995
877	877	sp|A0A0C4DH38|HV551_HUMAN	Immunoglobulin heavy variable 5-51 OS=Homo sapiens OX=9606 GN=IGHV5-51 PE=3 SV=1	71436	156999	127132	190507	75924.9	93863.1	39293.9	94636.2	547443	72510.3	94939	116415	109129	87700.8	20173.9	67052.2	83533.5	945844	102029	97186.1	486259	97720.4	118985	80330.7	23792.6	160300	30593
878	878	sp|P61088|UBE2N_HUMAN	Ubiquitin-conjugating enzyme E2 N OS=Homo sapiens OX=9606 GN=UBE2N PE=1 SV=1	242054	125832	146587	116749	120183	228384	214037	141745	57760.1	232924	186434	137064	86211.1	75125.9	70551.1	226457	199342	370303	132332	152122	366498	80160.5	130080	205299	94925	54422.7	27395.9
879	879	sp|P46778|RL21_HUMAN	60S ribosomal protein L21 OS=Homo sapiens OX=9606 GN=RPL21 PE=1 SV=2	122760	76588.6	70719.8	16852.7	68559.3	405630	120968	162772	23968.6	234411	343978	258205	110721	99437	73876.6	773415	405022	19870.6	168194	287120	82358.5	55190.8	219205	4536.25	32125.1	25917.1	61942.3
880	880	sp|P63000|RAC1_HUMAN	Ras-related C3 botulinum toxin substrate 1 OS=Homo sapiens OX=9606 GN=RAC1 PE=1 SV=1	26304.5	53910.7	18489.9	25422.9	10376.1	33604.7	19526.9	26400.8	17112	25692.3	34964.8	25809.1	13772.3	36262	14347.9	43334.6	39117.1	14989.8	32124.4	27661.1	19810.7	13516.7	25125.9	30056.4	4838.82	16044.5	15726.2
881	881	sp|Q1KMD3|HNRL2_HUMAN	Heterogeneous nuclear ribonucleoprotein U-like protein 2 OS=Homo sapiens OX=9606 GN=HNRNPUL2 PE=1 SV=1	122969	34112.1	26323.3	18223.6	76159.5	135411	52122.2	141292	25344	173209	228562	203765	80227.1	75164.3	41856.3	258124	122795	32895.1	96420.8	231152	83530.7	46339.7	106863	20947.2	94205	24184.2	49088.7
882	882	sp|Q6UW68|TM205_HUMAN	Transmembrane protein 205 OS=Homo sapiens OX=9606 GN=TMEM205 PE=1 SV=1	27467.2	21145.6	16675.9	8333.94	12848.2	102705	32403.4	4506.12	7535.31	129360	64829.2	47486.3	11575.7	37623.3	16527.9	261741	96115.6	2963.17	56484.2	78530.9	22685.4	11744.8	86575.3	16998.9	14952.9	21412	24193.1
883	883	sp|P55145|MANF_HUMAN	Mesencephalic astrocyte-derived neurotrophic factor OS=Homo sapiens OX=9606 GN=MANF PE=1 SV=3	30960.7	4157.53	7308.68	39173.6	9261.58	71772	12927	6549.06	2652.96	5104.89	85077.9	39272.4	5196.64	1780.09	1388.11	89746.2	105776	6784.26	5332.27	70752.9	3187.61	2214.19	72148	2000.32	39672.7	8183.22	3804.29
884	884	sp|Q03591|FHR1_HUMAN	Complement factor H-related protein 1 OS=Homo sapiens OX=9606 GN=CFHR1 PE=1 SV=2	35476.3	29689.5	41639.1	40562.6	26792.2	64723.7	40717.5	82900.6	7210.47	55571.8	60014.9	54063.5	78294.7	89431.2	127123	40424.3	34717.3	47433	65848.8	68506.8	77181.7	34735.1	37754.8	39625.2	20947.5	12299	55183.5
885	885	sp|P23083|HV102_HUMAN	Immunoglobulin heavy variable 1-2 OS=Homo sapiens OX=9606 GN=IGHV1-2 PE=1 SV=2	443805	792276	1.60844e+06	1.5967e+06	1.43822e+06	781142	959195	1.00659e+06	1.17791e+06	1.37704e+06	1.06868e+06	1.03714e+06	1.05787e+06	1.12956e+06	1.92067e+06	542933	884310	4.88791e+06	2.61858e+06	1.12533e+06	821527	1.28577e+06	1.46446e+06	622025	264846	9822.95	2.29692e+06
886	886	sp|Q9UJ70|NAGK_HUMAN	N-acetyl-D-glucosamine kinase OS=Homo sapiens OX=9606 GN=NAGK PE=1 SV=4	25381	14913.7	21491.8	15754.6	21645.8	30067.7	24815	23315.7	11169.3	29167.9	35385.6	31668.7	40923.7	21205.6	14973	22197.2	22419.6	44606.8	38984.2	29336.2	3126.73	14161.9	26418	18709.7	6078.71	6816.79	40563.8
887	887	sp|P51452|DUS3_HUMAN	Dual specificity protein phosphatase 3 OS=Homo sapiens OX=9606 GN=DUSP3 PE=1 SV=1	17590.7	25711.7	14616.8	11078.7	20192.6	11403.3	23421.2	7242.82	31121.5	31658.1	39112.8	40797.6	46796.2	9147.3	11018.7	44524.6	22373.1	8119.4	20687.4	59389.8	32448.1	25775	38860.6	47652	26244.7	46067.4	39506.2
888	888	sp|P60981|DEST_HUMAN	Destrin OS=Homo sapiens OX=9606 GN=DSTN PE=1 SV=3	35365.1	38896.6	61178.3	89661.3	83457.8	86909.7	188249	55311.3	57736.1	106718	156131	31202.3	69659.7	19349.1	33320.4	431206	261641	63828.9	168260	99634.5	63886.8	21530	74158.1	121103	29970.8	58941.6	47216
889	889	sp|P62312|LSM6_HUMAN	U6 snRNA-associated Sm-like protein LSm6 OS=Homo sapiens OX=9606 GN=LSM6 PE=1 SV=1	43349.6	37267.4	40045.1	28824.8	72199.9	100842	118681	100949	40920	149938	163341	83410.4	50628.5	49553.7	49298.5	99535.4	118775	98878.4	101354	92254	62673.4	43021.9	105112	54910.9	56187.6	31379.3	52367.9
890	890	sp|Q8IZP9|AGRG2_HUMAN	Adhesion G-protein coupled receptor G2 OS=Homo sapiens OX=9606 GN=ADGRG2 PE=1 SV=2	15119.9	25781	109499	23238.8	29079.4	30079.3	24083.2	13134.8	16024.5	10876.7	36873.9	25249.8	26640.1	43187	17681.3	44637.7	27450.7	69621.5	23489	70121.5	12762.4	16327.8	33728.1	8397.21	9128.24	31962.7	60961.7
891	891	sp|Q01082|SPTB2_HUMAN	Spectrin beta chain, non-erythrocytic 1 OS=Homo sapiens OX=9606 GN=SPTBN1 PE=1 SV=2	69885.1	33926.8	2223.5	402413	49345.9	223828	93588.3	83150.6	8771.36	152233	138876	90524.1	170934	175856	197689	162240	134063	60281.9	154054	99661.1	51802.7	32028.4	119964	21858.5	43683.5	10175.1	3529.78
892	892	sp|Q9NQC3|RTN4_HUMAN	Reticulon-4 OS=Homo sapiens OX=9606 GN=RTN4 PE=1 SV=2	18797.2	31747.3	3177.51	9918.57	16692.4	36859.6	13675	11611.1	27337.6	22977.2	22058.9	14850.2	26053.6	18904.1	21088.2	47997	17481.9	23660.8	24864.6	18011.6	20036.1	13758.3	13804	4011.47	15709	22089.2	10341.7
893	893	sp|Q9HB71|CYBP_HUMAN	Calcyclin-binding protein OS=Homo sapiens OX=9606 GN=CACYBP PE=1 SV=2	39039.6	7887.17	56740.8	10889.4	32250.4	115189	99739.8	80615.4	451029	151741	123125	100430	49626.9	36223.2	32305.6	213604	129902	65028.1	96937.2	110520	31800.7	38812.5	76815.7	12708.8	21472.5	20708.9	25182.1
894	894	sp|Q30154|DRB5_HUMAN	HLA class II histocompatibility antigen, DR beta 5 chain OS=Homo sapiens OX=9606 GN=HLA-DRB5 PE=1 SV=1	90551.6	68045.1	40157.6	48573.7	28736.2	21936.7	38570.8	27379.4	40968.9	28753.5	47818.5	40397.8	166007	69958.3	56268.6	204743	99298.3	65312.7	281507	44994.1	33049	45903.3	435554	35504.1	54809.9	52772.6	78085.7
895	895	sp|Q13509|TBB3_HUMAN	Tubulin beta-3 chain OS=Homo sapiens OX=9606 GN=TUBB3 PE=1 SV=2	38023.8	9630.1	8603.6	55478	82801.1	382713	15021.5	78127.4	2255.16	23643.4	377611	169548	21360.4	61336.7	26019.8	13234.1	31599.1	63452.5	6386.4	136180	87600.1	17863.5	54074.5	15148.3	23138.4	6503.4	86377.9
896	896	sp|Q9BUT1|BDH2_HUMAN	3-hydroxybutyrate dehydrogenase type 2 OS=Homo sapiens OX=9606 GN=BDH2 PE=1 SV=2	264899	189591	210321	126570	100752	162544	262794	135326	121526	188551	262713	121237	179233	153157	153740	345825	270108	118525	208602	185721	90902.8	78265	182540	58864.4	234239	119329	186651
897	897	sp|P49207|RL34_HUMAN	60S ribosomal protein L34 OS=Homo sapiens OX=9606 GN=RPL34 PE=1 SV=3	52944.8	18999.7	190572	118888	3802.86	21251.7	4289.09	6402.69	40032.7	19536.3	20545	16049.1	7141.1	14766.9	113555	62335	42053.7	13847.2	14518.4	16623.7	128434	140693	6269.63	8153.41	5865.81	4730.93	3449.34
898	898	sp|P30566|PUR8_HUMAN	Adenylosuccinate lyase OS=Homo sapiens OX=9606 GN=ADSL PE=1 SV=2	70689.1	50211.5	15853.7	52226.2	49580.3	56271.3	88457.9	69926.2	14737.8	54500.9	59606.1	73520.6	55070.9	65069.6	26685.8	66155.7	62434.3	4004.98	54684.2	71650.5	59896.6	55432.7	59346.5	46694.8	23432.7	5866.28	26358.4

## Sheet: PCA NORMALIZADA
Row	Index	Sample Name	Sample ID	Group	PC1 (39.7 %)	PC2 (22.4 %)	PC3 (11.7 %)	PC4 (5.7 %)	PC5 (4.8 %)	PC6 (2.8 %)	PC7 (2.1 %)	PC8 (1.8 %)	PC9 (1.5 %)	PC10 (1.0 %)	PC11 (0.9 %)	PC12 (0.8 %)	PC13 (0.7 %)	PC14 (0.6 %)	PC15 (0.6 %)	PC16 (0.5 %)		Row	Index	Peak Name	m/z	Ret. Time	Group	Impact	PC1 (39.7 %)	PC2 (22.4 %)	PC3 (11.7 %)	PC4 (5.7 %)	PC5 (4.8 %)	PC6 (2.8 %)	PC7 (2.1 %)	PC8 (1.8 %)	PC9 (1.5 %)	PC10 (1.0 %)	PC11 (0.9 %)	PC12 (0.8 %)	PC13 (0.7 %)	PC14 (0.6 %)	PC15 (0.6 %)	PC16 (0.5 %)
1	1	14824198_1A		A	-43172.9	3055.19	-4446.9	4740.01	5390.08	-1420.96	-5298.29	7589.75	-249.636	-3740.64	3876.51	-2886.91	2899.8	-6311.5	-3044.02	4575.63		1	1	sp|P02768|ALBU_HUMAN	N/A	N/A	Serum albumin OS=Homo sapiens OX=9606 GN=ALB PE=1 SV=2	0.795942	0.513594	0.437976	-0.207536	0.0466281	-0.180722	0.00434008	-0.21392	-0.161784	0.0145727	-0.0875828	0.0250958	0.100005	0.0721714	0.0292953	0.0589267	-0.00280159
2	2	14824198_1B		B	-26258	12811.5	-5051.99	27799.3	-3066.62	5230.77	4083.47	-240.269	-4726.48	11516.8	-2028.91	783.665	-5076.66	3626.96	-3353.67	1558.92		2	2	sp|P04114|APOB_HUMAN	N/A	N/A	Apolipoprotein B-100 OS=Homo sapiens OX=9606 GN=APOB PE=1 SV=2	0.190619	-0.0205888	0.0175235	0.00569231	-0.00157924	-0.0427496	0.0626571	0.0506857	0.0134941	0.00468718	-0.0186214	-0.0976347	0.0481844	0.113745	0.00520697	-0.0401055	-0.0163865
3	3	14824198_2A		A	49759	8645.92	-14582.6	5960.47	14978.3	-10758.1	5389.99	11887	8946.82	3059.83	-9039.25	-2517.13	2297.16	-1487.05	677.281	-2064.89		3	3	sp|P01024|CO3_HUMAN	N/A	N/A	Complement C3 OS=Homo sapiens OX=9606 GN=C3 PE=1 SV=2	0.345263	0.118841	0.0619217	0.0280264	0.00524631	0.026106	-0.114471	0.111532	0.190527	0.0319779	0.0199609	-0.105128	-0.0940178	0.0254749	-0.0691792	-0.0457743	-0.0952307
4	4	14824198_2B		B	-8122.73	16713.5	-6602.45	5228.28	4245.51	401.694	-1354.94	-2871.89	-7785.28	-33.5001	-3060.36	3144.82	9804.25	3863.81	3067.03	1375.36		4	4	sp|P35579|MYH9_HUMAN	N/A	N/A	Myosin-9 OS=Homo sapiens OX=9606 GN=MYH9 PE=1 SV=4	0.135146	-0.013546	-0.0522572	0.0100008	0.018331	-0.0484295	0.00420096	-0.00731187	0.0476047	-0.0248538	-0.0308643	-0.00661706	-0.0395515	-0.0735011	-0.000925126	0.00862992	-0.0396902
5	5	14824198_C		C	-6181.95	11909.6	230.618	10018.2	-4252.8	3442.47	1280.96	-525.401	4233.88	109.471	2864.22	1216.31	-138.515	2060.31	2942.15	-3098.88		5	5	sp|P02787|TRFE_HUMAN	N/A	N/A	Serotransferrin OS=Homo sapiens OX=9606 GN=TF PE=1 SV=3	0.374671	0.14827	0.135916	-0.05302	-0.0745079	-0.0981439	0.119847	0.0293692	-0.0755075	-0.15392	-0.102586	-0.0832694	-0.0215566	-0.0302136	-0.0986988	-0.065296	0.0668418
6	6	14825351_C		C	-10836.6	-16559.2	-1456.79	-8713.95	-13429	3355.47	-9753.04	14399.7	-2124.04	-2081.86	-6173	1810.6	-4255.65	3553.62	3873.31	4794.11		6	6	sp|P01023|A2MG_HUMAN	N/A	N/A	Alpha-2-macroglobulin OS=Homo sapiens OX=9606 GN=A2M PE=1 SV=3	0.329868	-0.0463293	0.0339841	0.0226053	-0.050532	-0.0372175	0.0959296	0.161484	0.00507891	0.0129678	-0.084755	-0.041611	-0.0669508	-0.0827314	0.103289	0.0800763	-0.168125
7	7	14822411_B		B	-14720.1	-10446	-2660.17	2330.37	-4011.74	-13985.2	3189.81	-14115.7	683.43	-3996.36	-4684.63	-9008.29	-3479.7	1151.58	3585.9	4960.95		7	7	sp|Q9HC84|MUC5B_HUMAN	N/A	N/A	Mucin-5B OS=Homo sapiens OX=9606 GN=MUC5B PE=1 SV=3	0.508528	0.0159402	-0.00260582	0.190484	0.00426739	-0.0186904	0.0683068	-0.0472188	-0.0729336	0.332218	0.140814	0.126405	0.141249	0.125811	0.043883	0.133553	0.0880654
8	8	14822411_A		A	-6771.95	-2808.37	9390.17	1577.81	-4321.39	834.785	-3344.76	-1078.66	12315.5	3363.8	4814.55	4485.62	2468.28	2309.66	6424.95	2758.23		8	8	sp|P0C0L4|CO4A_HUMAN	N/A	N/A	Complement C4-A OS=Homo sapiens OX=9606 GN=C4A PE=1 SV=2	0.0947049	0.0159346	0.0171285	-0.0103084	-0.00822797	-0.00233581	0.0105673	0.0291822	0.0250903	-0.0203899	-0.0221542	-0.0128731	-0.0439854	0.00165112	0.0565207	-0.0172555	-0.0121427
9	9	14827316_B		B	44831.2	27346.5	-15765.7	-1181.37	3507.87	-1960.15	-11801.5	-1896.77	749.765	1017.91	5282.27	-1478.26	-3379.11	-356.677	-2404.91	68.507		9	9	sp|P02549|SPTA1_HUMAN	N/A	N/A	Spectrin alpha chain, erythrocytic 1 OS=Homo sapiens OX=9606 GN=SPTA1 PE=1 SV=5	0.128286	-0.032921	0.00851123	-0.0107302	-0.00825691	0.0205306	-0.00850697	-0.0105738	0.00491385	-0.0212674	0.0492894	0.00649078	-0.0336659	-0.0484013	0.0612007	0.0308603	0.0582247
10	10	14827316_A		A	10067.8	-11274.6	7868.9	-1820.4	-14433.5	520.784	3596.82	-3501.3	9739.52	3019.44	2006.13	-1467.63	4347.05	2681.62	-3822.91	-88.0484		10	10	sp|P11277|SPTB1_HUMAN	N/A	N/A	Spectrin beta chain, erythrocytic OS=Homo sapiens OX=9606 GN=SPTB PE=1 SV=5	0.123418	-0.0332313	0.0088659	-0.00813091	0.0122244	0.00876542	-0.000875843	0.00669967	0.0169805	-0.0288	0.0633078	-0.00134799	-0.0280736	-0.0509344	0.0240462	-0.0126535	0.0668042
11	11	14827316_C		C	7235.53	-9810.3	243.192	-7913.85	-15537.1	-547.059	926.767	-2109.21	5210.76	230.05	-2952.09	1918.28	155.354	-480.336	-7212.3	841.182		11	11	sp|P02751|FINC_HUMAN	N/A	N/A	Fibronectin OS=Homo sapiens OX=9606 GN=FN1 PE=1 SV=5	0.216002	-0.0127643	0.0216054	-0.00365261	-0.0229162	-0.0374453	0.0750858	0.0274823	0.0849211	-0.0375907	-0.0752325	-0.0552725	-0.0314202	0.0584128	0.12469	-0.00838512	0.0183501
12	12	14827328_A		A	-23121	-2851.6	-3404.02	450.62	-3366.25	-3556.1	-5388.94	1169.12	-1060.36	-3116.23	-3061.01	2872.36	-4132.27	577.018	264.779	-3931.88		12	12	sp|P21333|FLNA_HUMAN	N/A	N/A	Filamin-A OS=Homo sapiens OX=9606 GN=FLNA PE=1 SV=4	0.164589	-0.0146209	-0.0184495	0.00656692	-0.0171351	-0.0463424	0.0105476	-0.0430317	0.0965133	0.0137235	-0.0428189	-0.0522105	0.0440663	-0.0524646	-0.00118177	-0.0261735	0.051428
13	13	14812614_A		A	-7036.2	7846.64	-1098.82	-8540.35	2476.5	612.111	-668.054	-6053.53	-5481.96	2415.38	-5160.06	2974	5198.32	-3330.69	-2264.13	1765.56		13	13	sp|P00450|CERU_HUMAN	N/A	N/A	Ceruloplasmin OS=Homo sapiens OX=9606 GN=CP PE=1 SV=1	0.265111	0.0327804	0.0322321	0.0529376	-0.00765738	-0.0317931	-0.0427654	0.180345	0.0768186	-0.0586821	0.0625171	-0.0103854	0.0410179	0.0534534	-0.108817	0.00856759	-0.0113915
14	14	14812614_B		B	-3950.91	8195.28	3935.45	-6692.89	1665.44	2913.24	-2481.06	-3794.28	-1265.89	992.835	-2104.89	3537.17	5360.16	-2863.33	1245.07	446.046		14	14	sp|P68871|HBB_HUMAN	N/A	N/A	Hemoglobin subunit beta OS=Homo sapiens OX=9606 GN=HBB PE=1 SV=2	0.892274	-0.493992	0.155705	-0.09564	-0.555323	0.260837	-0.222591	-0.163262	-0.083844	0.0150871	-0.147014	0.048812	0.0677817	0.0748763	-0.0462437	0.0680432	-0.133752
15	15	14812614_C		C	18783.1	14430.5	12331	-8469.97	-889.892	11019.3	4248.35	-4718.54	988.127	4251.01	-2510.32	1941.02	-6661.87	-10103.8	4189.22	823.558		15	15	sp|P08603|CFAH_HUMAN	N/A	N/A	Complement factor H OS=Homo sapiens OX=9606 GN=CFH PE=1 SV=4	0.197584	0.0049296	0.0168745	0.0196814	-0.00948211	-0.0164932	0.00851104	0.0905615	0.0127019	0.046733	0.0183113	-0.134504	-0.0455634	0.0655371	0.000559073	0.0154835	-0.0482108
16	16	14827328_B		B	14651	-66631.4	-12946	269.286	1285.88	9879.16	-5276.54	-76.6482	-4846.77	6060.14	2158.34	-7816.89	2968.55	-1758.63	2435.43	-3497.12		16	16	sp|P69905|HBA_HUMAN	N/A	N/A	Hemoglobin subunit alpha OS=Homo sapiens OX=9606 GN=HBA1 PE=1 SV=2	0.844559	-0.472606	0.176871	-0.087459	0.578157	-0.177741	0.0396698	-0.00160464	0.0449114	0.116853	-0.0745301	0.0823208	-0.0967607	-0.158816	-0.133977	-0.0309717	-0.0453794
17	17	14827328_B		B	18354.7	-44666.9	-16406.1	6215.81	20736.1	5598.51	6875.91	-4485.4	2081.84	-7055.87	1365.51	8661.15	-3293.57	1683.5	-2071.88	3096.9		17	17	sp|P02671|FIBA_HUMAN	N/A	N/A	Fibrinogen alpha chain OS=Homo sapiens OX=9606 GN=FGA PE=1 SV=2	0.375158	-0.0466309	0.0085212	0.00559495	-0.0406871	-0.0277529	0.0470703	-0.00573489	0.150006	0.0533363	-0.0515213	0.0532569	-0.0591976	0.0723628	-0.115741	-0.115543	0.259744
18	18	14828542_A		A	25641.9	-9612.02	62805.6	8694.26	13412.2	-2116.37	-6577.21	713.475	-2749.24	-1583.5	-963.395	-1581.45	-523.926	1878.99	-2177.74	-456.994		18	18	sp|P02675|FIBB_HUMAN	N/A	N/A	Fibrinogen beta chain OS=Homo sapiens OX=9606 GN=FGB PE=1 SV=2	0.521402	-0.0680255	0.041322	0.000808968	-0.0499293	0.00832295	0.135705	0.0987748	0.239209	-0.0488336	-0.140514	0.0430566	-0.154206	0.184009	-0.0978705	-0.121367	0.267655
19	19	14828542_B		B	34628.8	-10143.2	3949.02	-665.029	-11410.3	-18410.1	11215.8	5755.24	-10385.1	2163.08	8075.27	3643.53	-125.515	-2033.47	2278.07	1489.62		19	19	sp|P02788|TRFL_HUMAN	N/A	N/A	Lactotransferrin OS=Homo sapiens OX=9606 GN=LTF PE=1 SV=6	0.32134	0.0187115	-0.0019181	0.218321	0.0192551	0.0454398	0.0504206	-0.0608213	-0.0485733	0.120746	0.0384394	0.0412669	0.0615208	0.11996	0.0186033	0.062343	0.0635366
20	20	14827328_C		C	-15997.9	-9398.14	-947.967	-3745.69	-7534.61	-4895.27	-3626.13	2190.46	-1399.98	-1584.84	-180.772	3620.87	-886.353	-1423.43	-3694.72	-5863.41		20	20	sp|P01009|A1AT_HUMAN	N/A	N/A	Alpha-1-antitrypsin OS=Homo sapiens OX=9606 GN=SERPINA1 PE=1 SV=3	0.515649	0.103156	0.156281	-0.0237053	-0.241255	0.0297788	0.195589	0.0636058	-0.11612	-0.0182497	0.137029	0.0608586	-0.139246	-0.21525	-0.0364596	-0.0717952	0.142733
21	21	14828542_C		C	-22652.5	9467.08	713.646	6589.78	90.7304	3728.4	1968.41	5176.21	4821.03	-3877.58	4659.73	-3841.22	1853.8	-3214.21	-1223.23	2588.92		21	21	sp|P04264|K2C1_HUMAN	N/A	N/A	Keratin, type II cytoskeletal 1 OS=Homo sapiens OX=9606 GN=KRT1 PE=1 SV=6	0.42045	0.0174707	-0.0367857	0.125346	0.00342444	0.0386671	-0.159788	-0.0108277	-0.00202919	-0.0382916	-0.0260583	-0.00398517	-0.161311	-0.11554	0.166411	0.159355	0.193982
22	22	14826021_A		A	-24575.6	13258.1	-2254.36	4069.56	5387.3	-2025.56	-941	-1915.26	1034.42	-3304.49	2078.08	508.291	-1062.78	151.843	5935.72	-6269.45		22	22	sp|P02647|APOA1_HUMAN	N/A	N/A	Apolipoprotein A-I OS=Homo sapiens OX=9606 GN=APOA1 PE=1 SV=1	0.635018	-0.0673367	0.0440112	0.0811017	-0.213772	-0.118399	0.159095	0.342037	0.0693685	0.25164	0.158105	0.114706	-0.0521532	-0.119169	0.248812	-0.0549809	-0.00640604
23	23	14826021_B		B	-11317.5	-3584.13	-3013.91	-1558.83	-6191.89	-5228.14	-440.851	-5625.85	107.604	-3283.52	-1774.86	251.129	-72.8311	-508.613	-1573.03	-4741.69		23	23	sp|P0DOX5|IGG1_HUMAN	N/A	N/A	Immunoglobulin gamma-1 heavy chain OS=Homo sapiens OX=9606 PE=1 SV=2	0.533615	0.0607374	0.0425279	0.0490024	-0.0145438	-0.107607	0.0276466	0.250808	0.118947	-0.225257	-0.239315	-0.0108075	0.0382116	0.00350965	0.163117	0.16119	-0.158262
24	24	14825074_1A		A	-31992	10749.4	-2249.37	9697.1	3134.83	2163.14	4727.04	2001.04	-1906.64	-2358.39	890.884	-2477.87	-1079.74	-1735.78	-1735.7	-1238.14		24	24	sp|P08670|VIME_HUMAN	N/A	N/A	Vimentin OS=Homo sapiens OX=9606 GN=VIM PE=1 SV=4	0.440907	-0.0181061	-0.0841761	-0.0146349	-0.0890556	-0.129714	-0.0168218	-0.136588	0.18984	-0.0538076	-0.0539084	-0.14456	0.110173	-0.172315	0.130999	0.11597	0.0888649
25	25	14825074_2A		A	-42010.6	7031.88	-209.882	-31920.2	20075.6	-4423.44	2687.8	1124.56	314.303	7162.14	3491.09	-1793.25	-2900.71	4997.18	-1530.03	177.011		25	25	sp|P16157|ANK1_HUMAN	N/A	N/A	Ankyrin-1 OS=Homo sapiens OX=9606 GN=ANK1 PE=1 SV=3	0.108106	-0.0330672	0.0110105	-0.0100401	0.0312888	-0.00725053	0.0168149	-0.013233	0.0250005	-0.0345009	0.0338791	-0.0297662	0.00975438	0.000986452	0.0128579	-0.0136042	0.0677226
26	26	14825074_B		B	57868.5	29388.1	-14730.5	-1529.14	-2000.2	4355.45	-8962.43	-3914.34	-3702.79	-2929.35	2703.31	-2072.87	-1130.44	3105.14	-1036.16	1392.97		26	26	sp|Q12889|OVGP1_HUMAN	N/A	N/A	Oviduct-specific glycoprotein OS=Homo sapiens OX=9606 GN=OVGP1 PE=2 SV=1	0.885883	0.118289	-0.360225	-0.255767	0.135991	0.506742	0.293683	0.17888	-0.0804223	0.0160545	-0.21832	0.13411	0.301149	-0.103983	0.0450984	-0.0497983	0.0608166
27	27	14825074_C		C	16896.9	16936.6	6359.91	-10889.2	-5940.98	15271.2	15723.6	4916.49	-3542.8	-6415.81	-572.356	-4427.04	846.927	3966.28	225.518	-1462.97		27	27	sp|P14618|KPYM_HUMAN	N/A	N/A	Pyruvate kinase PKM OS=Homo sapiens OX=9606 GN=PKM PE=1 SV=4	0.211859	0.0133033	-0.0884715	-0.00470685	-0.0152962	-0.0449242	-0.0554614	0.0603158	-0.119202	0.0319758	-0.0363581	-0.0755803	-0.0208917	0.0140138	-0.0159472	0.00194287	0.0688111
																						28	28	sp|P06396|GELS_HUMAN	N/A	N/A	Gelsolin OS=Homo sapiens OX=9606 GN=GSN PE=1 SV=1	0.297516	0.0493207	-0.0426439	-0.0342523	0.0323533	0.0859417	-0.0903214	0.0991082	0.107565	0.104154	0.0373061	-0.159887	-0.00655274	0.0566085	-0.0517423	0.0288905	-0.0233479
																						29	29	sp|Q9Y6R7|FCGBP_HUMAN	N/A	N/A	IgGFc-binding protein OS=Homo sapiens OX=9606 GN=FCGBP PE=1 SV=3	0.278071	0.0290177	-0.00780558	0.185995	0.043899	0.0836028	-0.0146762	-0.0806988	0.0113455	-0.0341274	-0.0348244	-0.0105362	-0.0697144	-0.0202331	0.0780166	-0.107925	-0.0236937
																						30	30	sp|P07900|HS90A_HUMAN	N/A	N/A	Heat shock protein HSP 90-alpha OS=Homo sapiens OX=9606 GN=HSP90AA1 PE=1 SV=5	0.236467	0.0177072	-0.0854229	-0.0353803	0.0103132	-0.00812847	-0.0413651	0.0269623	-0.040483	0.00503895	0.014756	-0.060919	-0.114455	0.0552617	-0.0103498	0.1105	-0.10188
																						31	31	sp|O43707|ACTN4_HUMAN	N/A	N/A	Alpha-actinin-4 OS=Homo sapiens OX=9606 GN=ACTN4 PE=1 SV=2	0.0638373	0.0094733	-0.0364793	-0.00448875	-0.0131819	-0.015704	0.013522	-0.0180403	0.00400349	-0.00400191	-0.00649026	-0.00991315	0.0261551	-0.0229057	0.00018407	-0.0130776	0.0123955
																						32	32	sp|P00751|CFAB_HUMAN	N/A	N/A	Complement factor B OS=Homo sapiens OX=9606 GN=CFB PE=1 SV=2	0.18719	0.0318479	0.0166952	0.0269879	-0.00683505	-0.015952	-0.0277921	0.103565	0.0308122	0.00117694	0.0382213	-0.0712727	0.0318441	0.0325378	-0.0906339	0.0206231	-0.0549127
																						33	33	sp|P02679|FIBG_HUMAN	N/A	N/A	Fibrinogen gamma chain OS=Homo sapiens OX=9606 GN=FGG PE=1 SV=3	0.514915	-0.0517472	0.0305489	0.00507127	-0.00470324	-0.0213175	0.109765	0.056035	0.201376	0.0280246	-0.175077	0.0677705	-0.135057	0.200864	-0.16106	-0.0881624	0.277405
																						34	34	sp|P01833|PIGR_HUMAN	N/A	N/A	Polymeric immunoglobulin receptor OS=Homo sapiens OX=9606 GN=PIGR PE=1 SV=4	0.41881	0.0472681	-0.027497	0.302985	0.0571306	0.00779698	-0.0653333	-0.0298441	-0.014897	0.0998294	0.0974691	0.18661	0.0892418	0.0552619	0.0635517	-0.0467332	0.01939
																						35	35	sp|P05155|IC1_HUMAN	N/A	N/A	Plasma protease C1 inhibitor OS=Homo sapiens OX=9606 GN=SERPING1 PE=1 SV=2	0.385967	0.123031	0.0672355	-0.101184	0.0169917	0.0827739	-0.194302	-0.0913168	0.146365	0.0258849	0.100607	0.0838016	-0.109304	-0.0732458	-0.00331068	-0.096091	-0.00700917
																						36	36	sp|P02730|B3AT_HUMAN	N/A	N/A	Band 3 anion transport protein OS=Homo sapiens OX=9606 GN=SLC4A1 PE=1 SV=3	0.378717	-0.0869873	0.0216857	-0.03506	-0.0311319	0.0816615	0.0311358	-0.0232203	0.00973709	-0.144814	0.119179	-0.0476834	-0.0139078	0.201528	0.107697	0.0621063	0.176656
																						37	37	sp|P04040|CATA_HUMAN	N/A	N/A	Catalase OS=Homo sapiens OX=9606 GN=CAT PE=1 SV=3	0.238126	-0.0394299	0.0224858	-0.0114994	0.0613366	0.00680255	0.00300715	-0.0013196	-0.0472919	-0.113956	0.000616305	-0.0917333	0.049825	0.140182	0.0417668	0.0558242	0.00775346
																						38	38	sp|P14625|ENPL_HUMAN	N/A	N/A	Endoplasmin OS=Homo sapiens OX=9606 GN=HSP90B1 PE=1 SV=1	0.126181	0.00361514	-0.0897575	-0.0261639	-0.0201568	-0.0223783	0.0327618	-0.0361484	0.00869021	-0.0279933	0.0102998	0.000341433	-0.0392756	-0.00661484	0.00501869	0.00638596	-0.0355366
																						39	39	sp|P02774|VTDB_HUMAN	N/A	N/A	Vitamin D-binding protein OS=Homo sapiens OX=9606 GN=GC PE=1 SV=2	0.142939	0.0420139	0.0465454	-0.00153071	-0.0293333	0.0107879	-0.0290427	0.0790572	0.0145829	0.0356675	0.0360306	-0.00349637	-0.0378148	0.0101245	-0.0387033	0.0498894	-0.0106116
																						40	40	sp|P00738|HPT_HUMAN	N/A	N/A	Haptoglobin OS=Homo sapiens OX=9606 GN=HP PE=1 SV=1	0.22691	-0.0100663	0.0228114	0.0309068	-0.0597421	-0.0354679	0.10211	0.105306	-0.0215021	0.0223125	0.0607956	-0.0614418	0.00759787	-0.0831943	-0.0883501	0.0142751	0.0121824
																						41	41	sp|P13645|K1C10_HUMAN	N/A	N/A	Keratin, type I cytoskeletal 10 OS=Homo sapiens OX=9606 GN=KRT10 PE=1 SV=6	0.205312	0.00834356	-0.0180875	0.0690676	0.00655085	0.0328339	-0.0894136	0.00352357	-0.00975027	-0.0232977	0.00223969	0.033581	-0.0748297	-0.0258924	0.07401	0.0652878	0.100386
																						42	42	sp|Q00610|CLH1_HUMAN	N/A	N/A	Clathrin heavy chain 1 OS=Homo sapiens OX=9606 GN=CLTC PE=1 SV=5	0.108309	0.00402464	-0.0601452	-0.0129213	-0.0170038	-0.0425277	0.0127675	-0.0515289	0.00669679	0.00153917	0.00572876	-0.000779391	-0.039757	-0.00290622	0.0269914	-0.0207836	-0.0135667
																						43	43	sp|P00747|PLMN_HUMAN	N/A	N/A	Plasminogen OS=Homo sapiens OX=9606 GN=PLG PE=1 SV=2	0.159215	-0.00689727	0.0140205	0.017336	-0.0183028	-0.0575602	0.0588364	0.0793626	0.0445762	-0.00364369	-0.0106713	-0.0190461	-0.00781815	-0.0622829	-0.0657984	-0.0224684	0.0120344
																						44	44	sp|P68371|TBB4B_HUMAN	N/A	N/A	Tubulin beta-4B chain OS=Homo sapiens OX=9606 GN=TUBB4B PE=1 SV=1	0.131046	0.00926511	-0.0440197	-0.015455	-0.000890027	-0.00424271	-0.025893	0.032981	-0.0363826	-0.0664868	0.0104545	0.0429262	-0.028423	0.0107686	-0.0396079	0.0524422	0.0139508
																						45	45	sp|Q86WI1|PKHL1_HUMAN	N/A	N/A	Fibrocystin-L OS=Homo sapiens OX=9606 GN=PKHD1L1 PE=2 SV=2	0.109123	0.026973	-0.0149135	-0.0306643	0.00972164	0.0420441	-0.0250274	-0.00106365	0.0184928	-0.0228872	0.0211685	0.0710354	0.00501243	-0.0234047	0.00333648	-0.00877058	0.0225158
																						46	46	sp|P04406|G3P_HUMAN	N/A	N/A	Glyceraldehyde-3-phosphate dehydrogenase OS=Homo sapiens OX=9606 GN=GAPDH PE=1 SV=3	0.293162	0.0100614	-0.108154	-0.00763051	-0.00229343	-0.0557921	-0.0813947	0.089805	-0.158004	-0.0258186	-0.0944706	-0.0820591	-0.0377047	-0.042959	-0.048848	-0.000951883	0.0966159
																						47	47	sp|P02790|HEMO_HUMAN	N/A	N/A	Hemopexin OS=Homo sapiens OX=9606 GN=HPX PE=1 SV=2	0.354927	0.0350168	0.0475668	0.0305784	-0.0899376	-0.0504371	0.104837	0.161143	-0.00713638	-0.013304	0.0413236	0.0258064	-0.0147623	-0.236456	-0.119125	-0.00367048	-0.031994
																						48	48	sp|Q9Y490|TLN1_HUMAN	N/A	N/A	Talin-1 OS=Homo sapiens OX=9606 GN=TLN1 PE=1 SV=3	0.129968	-0.014586	-0.0175344	0.00276016	-0.0106492	-0.0272851	-0.00108798	-0.00543983	0.0485465	0.0138163	-0.0280372	0.072457	0.000725393	0.020482	-0.072452	-0.0331128	0.0112068
																						49	49	sp|P01011|AACT_HUMAN	N/A	N/A	Alpha-1-antichymotrypsin OS=Homo sapiens OX=9606 GN=SERPINA3 PE=1 SV=2	0.298848	0.0784202	0.000815645	0.0616525	0.0129289	0.100593	-0.0974861	0.0735143	0.143976	0.109012	0.100092	-0.0859808	-0.0478013	-0.0325397	-0.00841861	0.0253755	-0.00908236
																						50	50	sp|P10909|CLUS_HUMAN	N/A	N/A	Clusterin OS=Homo sapiens OX=9606 GN=CLU PE=1 SV=1	0.414299	0.114952	-0.0347934	-0.13145	0.0620564	0.209995	-0.153145	0.0323246	0.174299	0.114281	0.0867465	-0.0979402	-0.0429913	0.0226152	-0.055634	-0.00709973	-0.0378208
																						51	51	sp|Q14624|ITIH4_HUMAN	N/A	N/A	Inter-alpha-trypsin inhibitor heavy chain H4 OS=Homo sapiens OX=9606 GN=ITIH4 PE=1 SV=4	0.169196	-0.0239078	0.0206275	0.00572713	-0.00539304	-0.0150843	0.0479878	0.069531	-0.014687	-0.0197174	0.0932758	-0.0606953	0.0304886	0.0139875	0.036564	-0.0630071	0.0279762
																						52	52	sp|P35908|K22E_HUMAN	N/A	N/A	Keratin, type II cytoskeletal 2 epidermal OS=Homo sapiens OX=9606 GN=KRT2 PE=1 SV=2	0.171134	0.00838453	-0.0185857	0.0606557	0.00767907	0.0285725	-0.0802136	0.00953105	-0.0079657	-0.0208063	-0.007614	0.0267363	-0.0693068	-0.0245973	0.0591393	0.0463499	0.0739466
																						53	53	sp|P13646|K1C13_HUMAN	N/A	N/A	Keratin, type I cytoskeletal 13 OS=Homo sapiens OX=9606 GN=KRT13 PE=1 SV=4	0.333396	0.0154753	0.00112801	0.148492	0.000624181	0.019483	0.0683114	-0.045036	-0.0133405	0.0892756	0.0471706	-0.00364103	0.087239	-0.103739	-0.11626	0.1984	0.0122334
																						54	54	sp|P26038|MOES_HUMAN	N/A	N/A	Moesin OS=Homo sapiens OX=9606 GN=MSN PE=1 SV=3	0.065483	0.00108201	-0.0298829	-0.00370502	0.00597815	0.000243923	-0.00242089	0.00912602	0.0142562	0.00423267	-0.00493576	0.0381258	0.00628426	0.00623685	-0.00841727	-0.0105385	-0.0359972
																						55	55	sp|P11142|HSP7C_HUMAN	N/A	N/A	Heat shock cognate 71 kDa protein OS=Homo sapiens OX=9606 GN=HSPA8 PE=1 SV=1	0.103317	0.00425884	-0.0663385	-0.0159171	-0.0119288	-0.0473649	-0.0254121	-0.0093745	0.00651207	0.0170162	-0.00547244	-0.0411923	0.00729133	-0.0159503	-0.0012981	-0.0213653	-0.00762814
																						56	56	sp|P07355|ANXA2_HUMAN	N/A	N/A	Annexin A2 OS=Homo sapiens OX=9606 GN=ANXA2 PE=1 SV=2	0.22084	0.0138036	-0.102766	-0.0121832	-0.0104725	-0.0407722	0.006421	-0.0135866	-0.0069258	-0.042738	0.0415542	0.0611686	-0.0918218	0.0645123	-0.0801215	0.0207751	-0.0953196
																						57	57	sp|P06733|ENOA_HUMAN	N/A	N/A	Alpha-enolase OS=Homo sapiens OX=9606 GN=ENO1 PE=1 SV=2	0.222592	0.00850464	-0.0712238	0.00784517	-0.0121497	-0.0771997	-0.0649289	0.0534089	-0.117006	0.0476912	-0.0671588	-0.015138	0.0284027	0.0183327	0.00499716	-0.0939265	0.0216904
																						58	58	sp|P01008|ANT3_HUMAN	N/A	N/A	Antithrombin-III OS=Homo sapiens OX=9606 GN=SERPINC1 PE=1 SV=1	0.115785	0.0374764	0.0347216	-0.0062395	-0.0475996	-0.0276031	0.0414075	0.0244008	-0.0189176	0.0059897	0.0164022	0.0235851	0.0273642	-0.0161533	-0.040847	-0.0386656	0.00522534
																						59	59	sp|Q71U36|TBA1A_HUMAN	N/A	N/A	Tubulin alpha-1A chain OS=Homo sapiens OX=9606 GN=TUBA1A PE=1 SV=1	0.225872	0.0176706	-0.102594	-0.0284753	-0.0207516	-0.0706512	-0.086824	0.0309412	-0.0267781	-0.116108	-0.00587828	0.0217543	-0.00388521	-0.00600565	-0.049804	0.0587242	0.0690314
																						60	60	sp|P04003|C4BPA_HUMAN	N/A	N/A	C4b-binding protein alpha chain OS=Homo sapiens OX=9606 GN=C4BPA PE=1 SV=2	0.182726	0.00639551	-0.000923123	0.0314464	0.012557	-0.0482735	-0.0593786	0.075237	0.0449665	-0.0790896	0.0440798	0.0628685	0.0740774	0.0209103	-0.0217402	0.00319854	0.0101681
																						61	61	sp|P11021|BIP_HUMAN	N/A	N/A	Endoplasmic reticulum chaperone BiP OS=Homo sapiens OX=9606 GN=HSPA5 PE=1 SV=2	0.131109	0.00435294	-0.0815296	-0.0236023	-0.0182405	-0.0203945	0.0333489	-0.0299577	0.016701	-0.0490019	0.0311147	0.0122039	-0.0295213	-0.0168599	-0.000321132	0.0162647	-0.0446172
																						62	62	sp|P01859|IGHG2_HUMAN	N/A	N/A	Immunoglobulin heavy constant gamma 2 OS=Homo sapiens OX=9606 GN=IGHG2 PE=1 SV=2	0.327923	0.0241127	0.000477499	0.0819548	0.0307176	-0.0704991	-0.108122	0.11298	-0.0329335	0.0860546	-0.0840074	-0.0235178	0.058871	0.0867035	-0.0387169	0.203169	0.00259405
																						63	63	sp|P01042|KNG1_HUMAN	N/A	N/A	Kininogen-1 OS=Homo sapiens OX=9606 GN=KNG1 PE=1 SV=2	0.155088	0.0112353	0.0286713	0.00816951	-0.0549026	-0.00937282	0.0376093	0.112714	0.00784197	-0.0457618	0.00647393	-0.0461618	-0.02131	0.0290525	0.00597652	0.00791061	-0.00955271
																						64	64	sp|P55072|TERA_HUMAN	N/A	N/A	Transitional endoplasmic reticulum ATPase OS=Homo sapiens OX=9606 GN=VCP PE=1 SV=4	0.143414	-0.00669042	-0.0371386	-0.0120309	-0.00446117	-0.0447223	-0.0226038	0.0166556	-0.0276455	-0.00997454	-0.0659139	-0.0477164	0.0167302	-0.0345388	0.00672126	-0.0424832	0.0733654
																						65	65	sp|P01031|CO5_HUMAN	N/A	N/A	Complement C5 OS=Homo sapiens OX=9606 GN=C5 PE=1 SV=4	0.0962538	-0.00371459	0.000901562	0.0124902	0.000952401	-0.0114566	0.0314358	0.0523242	0.0122547	0.0385564	0.0199749	-0.0128242	-0.0426104	0.0266715	0.00172718	0.0208785	0.00835806
																						66	66	sp|P08758|ANXA5_HUMAN	N/A	N/A	Annexin A5 OS=Homo sapiens OX=9606 GN=ANXA5 PE=1 SV=2	0.304212	0.0178225	-0.143897	-0.0285752	-0.00877455	-0.0367754	0.0469935	-0.0462278	-0.0162074	-0.0406233	0.0963561	0.0282777	-0.196899	0.0614708	-0.0104642	0.0879928	-0.0503208
																						67	67	sp|P19823|ITIH2_HUMAN	N/A	N/A	Inter-alpha-trypsin inhibitor heavy chain H2 OS=Homo sapiens OX=9606 GN=ITIH2 PE=1 SV=2	0.0856955	-0.0133328	0.00745019	0.0116557	-0.0159491	-0.0345504	0.0294775	0.0470298	0.0181826	0.0138934	-0.015402	-0.0312497	0.00978701	-0.0093793	-0.00144105	0.00641672	-0.0219398
																						68	68	sp|P04075|ALDOA_HUMAN	N/A	N/A	Fructose-bisphosphate aldolase A OS=Homo sapiens OX=9606 GN=ALDOA PE=1 SV=2	0.169923	-9.27992e-05	-0.0385728	0.00696248	-0.0057674	-0.051022	-0.056395	0.0501195	-0.072677	0.0765115	-0.0607065	-0.0354841	0.0476269	0.00315145	0.000608758	-0.0239387	-0.00875752
																						69	69	sp|P19013|K2C4_HUMAN	N/A	N/A	Keratin, type II cytoskeletal 4 OS=Homo sapiens OX=9606 GN=KRT4 PE=1 SV=5	0.291558	0.0116876	0.00691782	0.085547	-0.00439943	0.0187862	0.0638567	-0.0116623	-0.0208899	0.0275768	0.0346077	-0.0299102	0.0415333	-0.12574	-0.173759	0.147689	0.0094026
																						70	70	sp|P32119|PRDX2_HUMAN	N/A	N/A	Peroxiredoxin-2 OS=Homo sapiens OX=9606 GN=PRDX2 PE=1 SV=5	0.43032	-0.0899228	0.0459803	-0.0323091	0.108547	0.00820549	0.0283403	0.0340885	-0.0864195	-0.194336	0.178825	-0.18113	0.104445	0.140746	0.118702	-0.0367359	0.0627464
																						71	71	sp|P0DMV9|HS71B_HUMAN	N/A	N/A	Heat shock 70 kDa protein 1B OS=Homo sapiens OX=9606 GN=HSPA1B PE=1 SV=1	0.168653	0.025173	-0.0533688	-0.030359	0.0099941	-0.000330202	0.0127649	-0.00933997	-0.084115	-0.066042	-0.0201599	0.0362749	-0.0647802	0.059299	0.0450608	0.0278728	-0.00328513
																						72	72	sp|P04083|ANXA1_HUMAN	N/A	N/A	Annexin A1 OS=Homo sapiens OX=9606 GN=ANXA1 PE=1 SV=2	0.325402	0.0229331	-0.0956475	0.0297071	-0.00907778	-0.0193911	0.0350435	0.017828	-0.0959448	-0.0387308	0.069368	-0.00307003	-0.178325	-0.00391816	-0.128992	0.170653	-0.0149027
																						73	73	sp|P35527|K1C9_HUMAN	N/A	N/A	Keratin, type I cytoskeletal 9 OS=Homo sapiens OX=9606 GN=KRT9 PE=1 SV=3	0.300019	0.00475615	-0.0275956	0.0613286	-0.0109358	0.00391957	-0.117215	0.00472426	-0.015723	-0.0563089	-0.0320697	-0.0375092	-0.131885	-0.0979394	0.105057	0.0699324	0.151006
																						74	74	sp|P20742|PZP_HUMAN	N/A	N/A	Pregnancy zone protein OS=Homo sapiens OX=9606 GN=PZP PE=1 SV=4	0.109593	-0.0122872	0.0104768	0.00626525	-0.0434224	0.00601137	0.00509333	0.0606881	0.0106409	-0.019567	0.00645175	-0.00897298	-0.058061	0.0122961	0.00414242	-0.0338444	0.0278715
																						75	75	sp|P02538|K2C6A_HUMAN	N/A	N/A	Keratin, type II cytoskeletal 6A OS=Homo sapiens OX=9606 GN=KRT6A PE=1 SV=3	0.255014	0.00984414	-0.00349121	0.113872	-4.35944e-05	0.000106373	0.0489934	-0.0301419	0.00655789	0.0694804	0.0112557	0.00620237	0.0681193	-0.0879919	-0.0483934	0.169931	0.00319714
																						76	76	sp|P60174|TPIS_HUMAN	N/A	N/A	Triosephosphate isomerase OS=Homo sapiens OX=9606 GN=TPI1 PE=1 SV=3	0.256155	0.00345695	-0.0640184	-0.00282615	-0.0109274	-0.0694335	-0.0813869	0.0352235	-0.130352	0.0409602	-0.0791528	-0.0548848	0.0361875	-0.0512465	0.028441	-0.0709983	0.10469
																						77	77	sp|P21980|TGM2_HUMAN	N/A	N/A	Protein-glutamine gamma-glutamyltransferase 2 OS=Homo sapiens OX=9606 GN=TGM2 PE=1 SV=2	0.181584	-0.0112589	-0.0304035	-0.00922424	-0.0336297	-0.0528825	-0.0161448	0.00262328	-0.00805293	0.00915485	-0.0612001	-0.0199909	0.0144865	0.0213805	-0.0260688	-0.125488	-0.0790822
																						78	78	sp|P00558|PGK1_HUMAN	N/A	N/A	Phosphoglycerate kinase 1 OS=Homo sapiens OX=9606 GN=PGK1 PE=1 SV=3	0.131307	0.00699945	-0.064152	-0.00456195	-0.00599378	-0.047955	-0.0239487	0.0389381	-0.0718125	0.0370258	0.00903553	0.00722144	-0.0260334	0.0223743	-0.0257121	-0.00894234	-0.00704755
																						79	79	sp|P08727|K1C19_HUMAN	N/A	N/A	Keratin, type I cytoskeletal 19 OS=Homo sapiens OX=9606 GN=KRT19 PE=1 SV=4	0.197886	0.00092334	-0.046802	-2.88573e-05	-0.0397305	-0.0748949	0.00105086	0.00527426	-0.0635982	0.0314896	0.0483756	-0.0244047	0.019448	0.0574038	-0.0751234	-0.078355	-0.0795131
																						80	80	sp|P01871|IGHM_HUMAN	N/A	N/A	Immunoglobulin heavy constant mu OS=Homo sapiens OX=9606 GN=IGHM PE=1 SV=4	0.0790431	-0.00564731	-0.000309948	0.00700306	-0.000986857	-0.00108473	-0.0253478	-0.000301134	-0.0299557	-0.0101039	0.00936534	-0.0514155	0.0242642	0.0123999	-0.00423248	0.0310851	0.00803865
																						81	81	sp|P06727|APOA4_HUMAN	N/A	N/A	Apolipoprotein A-IV OS=Homo sapiens OX=9606 GN=APOA4 PE=1 SV=3	0.13755	-0.00327768	0.00389915	0.00322275	-0.0407749	-0.0188236	0.00201425	0.0735578	-0.0251155	0.0242773	0.0705955	-0.0342096	0.0161425	-0.0545546	-0.0105194	0.0236442	-0.0130903
																						82	82	sp|P13671|CO6_HUMAN	N/A	N/A	Complement component C6 OS=Homo sapiens OX=9606 GN=C6 PE=1 SV=3	0.133895	0.0232816	0.00480781	-0.0272568	0.0181127	0.0372478	-0.0434923	0.0192965	0.0745673	0.0310939	0.0272702	-0.0619152	-0.00892997	0.0143119	-0.024519	0.00947922	-0.0236758
																						83	83	sp|P05787|K2C8_HUMAN	N/A	N/A	Keratin, type II cytoskeletal 8 OS=Homo sapiens OX=9606 GN=KRT8 PE=1 SV=7	0.213624	0.0069719	-0.0705102	-0.0108328	-0.024646	-0.0778409	-0.0231257	0.0137139	-0.0832653	0.0190884	0.0500575	0.0464983	-0.0577201	0.0826872	-0.0372736	-0.0399115	-0.0893966
																						84	84	sp|P30041|PRDX6_HUMAN	N/A	N/A	Peroxiredoxin-6 OS=Homo sapiens OX=9606 GN=PRDX6 PE=1 SV=3	0.147563	-0.00430756	-0.0787078	-0.0317307	0.0322031	0.00167452	-0.0235939	0.03906	-0.0728187	-0.00993545	0.00692086	-0.00327174	-0.0573247	0.0131937	-0.0129832	0.0328819	0.0355293
																						85	85	sp|P00734|THRB_HUMAN	N/A	N/A	Prothrombin OS=Homo sapiens OX=9606 GN=F2 PE=1 SV=2	0.112085	-0.00328334	0.00894772	-0.00297283	-0.0242232	-0.0169367	0.0268538	0.0462746	0.0403082	0.021649	0.0234772	-0.0457251	-0.0126092	-0.0523251	-0.031707	-0.00930669	0.00175885
																						86	86	sp|Q08380|LG3BP_HUMAN	N/A	N/A	Galectin-3-binding protein OS=Homo sapiens OX=9606 GN=LGALS3BP PE=1 SV=1	0.270424	0.0884197	0.00820007	-0.0639247	0.0214086	0.0762014	-0.12145	-0.0699825	0.0872522	0.00532815	0.0811848	0.105755	-0.0561799	-0.0521088	-0.0333345	-0.0500592	-0.0184348
																						87	87	sp|P04792|HSPB1_HUMAN	N/A	N/A	Heat shock protein beta-1 OS=Homo sapiens OX=9606 GN=HSPB1 PE=1 SV=2	0.209117	0.0122065	-0.091718	-0.0130178	-0.00569864	-0.0156902	0.0403157	-0.0167004	-0.0626037	0.00484568	0.0670465	0.0216387	-0.129562	0.050126	-0.0315493	0.0290911	-0.0526252
																						88	88	sp|P19827|ITIH1_HUMAN	N/A	N/A	Inter-alpha-trypsin inhibitor heavy chain H1 OS=Homo sapiens OX=9606 GN=ITIH1 PE=1 SV=3	0.0865226	-0.0108405	0.0111047	0.00601019	-0.00371862	-0.0281938	0.00792122	0.0436342	0.00680876	0.0231134	0.00281577	-0.0363471	0.00925816	0.0113605	0.0399805	-0.00818258	-0.0253771
																						89	89	sp|P02649|APOE_HUMAN	N/A	N/A	Apolipoprotein E OS=Homo sapiens OX=9606 GN=APOE PE=1 SV=1	0.0996291	0.0318736	0.0317943	-0.0284912	-0.0135812	-0.00485249	-0.0216945	-0.0353259	-0.00160948	-0.00769792	0.0153937	0.053342	-0.0137251	-0.00525879	0.0408524	-0.0103839	-0.00488602
																						90	90	sp|P50395|GDIB_HUMAN	N/A	N/A	Rab GDP dissociation inhibitor beta OS=Homo sapiens OX=9606 GN=GDI2 PE=1 SV=2	0.0726275	-0.00691011	-0.0366243	-0.00177475	-0.00492036	-0.0276572	-0.0159673	0.0093809	-0.0131544	0.0139338	0.00909281	-0.0199977	-0.00237026	-0.0159949	0.0210628	-0.0279823	0.0203111
																						91	91	sp|Q14515|SPRL1_HUMAN	N/A	N/A	SPARC-like protein 1 OS=Homo sapiens OX=9606 GN=SPARCL1 PE=1 SV=2	0.161329	0.0253231	-0.0567211	-0.0488475	0.0281403	0.102013	0.0201579	0.0509949	0.0197545	0.0377065	-0.0195921	-0.0458055	0.0333432	0.00256285	-0.0116757	0.00208114	-0.00490177
																						92	92	sp|Q8TDL5|BPIB1_HUMAN	N/A	N/A	BPI fold-containing family B member 1 OS=Homo sapiens OX=9606 GN=BPIFB1 PE=1 SV=1	0.206351	0.0141605	0.00689762	0.140465	0.00713246	0.0161205	0.0584346	-0.016104	-0.0387571	0.0378474	0.0188497	-0.0196279	0.0449409	-0.00701113	-0.103782	0.0458194	-0.00188395
																						93	93	sp|P02545|LMNA_HUMAN	N/A	N/A	Prelamin-A/C OS=Homo sapiens OX=9606 GN=LMNA PE=1 SV=1	0.0873855	0.00328682	-0.0535287	-0.00954625	-0.0151765	-0.0425552	-0.00179521	-0.0165567	-0.00260728	-0.00897035	0.016968	0.00945367	-0.0171178	0.0219328	-0.0237775	0.0210409	-0.0101809
																						94	94	sp|P05164|PERM_HUMAN	N/A	N/A	Myeloperoxidase OS=Homo sapiens OX=9606 GN=MPO PE=1 SV=1	0.217437	0.0137713	0.00672007	0.13669	0.00713144	0.0440988	0.0685808	0.0203224	0.0097689	-0.0385434	-0.0744342	-0.0297322	-0.074868	0.0344911	0.0417006	-0.0573892	-0.0376196
																						95	95	sp|Q09666|AHNK_HUMAN	N/A	N/A	Neuroblast differentiation-associated protein AHNAK OS=Homo sapiens OX=9606 GN=AHNAK PE=1 SV=2	0.0839883	-0.00315641	-0.0124763	0.00899628	-0.0210352	-0.034265	-0.0075691	0.0030427	-0.0108527	0.0271444	0.0114924	0.00681426	0.0397151	0.0369778	0.0117667	-0.0263244	0.0177533
																						96	96	sp|Q06830|PRDX1_HUMAN	N/A	N/A	Peroxiredoxin-1 OS=Homo sapiens OX=9606 GN=PRDX1 PE=1 SV=1	0.15841	0.0020193	-0.0540289	-0.0109324	0.00759873	-0.0272645	-0.0717024	0.043523	-0.0829007	0.00244159	-0.0348423	-0.0271242	-0.038373	0.0223834	0.000309937	0.000477651	0.0584172
																						97	97	sp|P29401|TKT_HUMAN	N/A	N/A	Transketolase OS=Homo sapiens OX=9606 GN=TKT PE=1 SV=3	0.171174	0.0052166	-0.0375173	0.0386052	-0.00486771	-0.0437935	-0.0464207	0.0355684	-0.0743393	0.0121193	-0.0758335	-0.0406953	0.0465342	-0.0100373	0.00396766	-0.0600268	0.045262
																						98	98	sp|P62258|1433E_HUMAN	N/A	N/A	14-3-3 protein epsilon OS=Homo sapiens OX=9606 GN=YWHAE PE=1 SV=1	0.119749	0.00777573	-0.0537295	-0.0165237	0.00460308	-0.0245834	-0.0544929	0.0229744	-0.0335821	0.0494595	-0.0191158	-0.027327	-0.00932405	0.000338414	0.0245778	-0.00339606	0.0400982
																						99	99	sp|P00915|CAH1_HUMAN	N/A	N/A	Carbonic anhydrase 1 OS=Homo sapiens OX=9606 GN=CA1 PE=1 SV=2	0.286673	-0.141883	0.0523441	-0.0287136	0.156241	-0.0226323	-0.0204443	-0.00360622	-0.0602312	0.0012944	-0.0245077	-0.0403973	-0.0081976	-0.0559431	0.0450878	0.136313	-0.0588124
																						100	100	sp|Q13421|MSLN_HUMAN	N/A	N/A	Mesothelin OS=Homo sapiens OX=9606 GN=MSLN PE=1 SV=2	0.285191	0.0790321	0.0244964	-0.0871676	0.024841	0.100804	-0.0669662	-0.0801928	0.0721471	0.0971026	0.0264116	-0.0722948	-0.139768	-0.0299571	0.0249823	-0.057335	-0.0171288
																						101	101	sp|P46940|IQGA1_HUMAN	N/A	N/A	Ras GTPase-activating-like protein IQGAP1 OS=Homo sapiens OX=9606 GN=IQGAP1 PE=1 SV=1	0.0863347	0.00385722	-0.0445847	-0.00715943	0.00340676	-0.0161149	-0.00808944	0.0112083	-0.029229	0.0107015	-0.00562206	0.0233086	-0.0108912	0.0254285	-0.00839256	0.010702	-0.0494311
																						102	102	sp|P04217|A1BG_HUMAN	N/A	N/A	Alpha-1B-glycoprotein OS=Homo sapiens OX=9606 GN=A1BG PE=1 SV=4	0.145986	0.0248181	0.0382173	0.00351426	-0.0651721	-0.00947344	0.0529652	0.0677372	-0.0201532	-0.0129551	0.0299327	-0.0304441	-0.0219415	-0.0128913	-0.0473645	0.0289477	0.0369676
																						103	103	sp|P06576|ATPB_HUMAN	N/A	N/A	ATP synthase subunit beta, mitochondrial OS=Homo sapiens OX=9606 GN=ATP5F1B PE=1 SV=3	0.134545	-0.0013584	-0.0543994	-0.00834156	-0.0269863	-0.0699504	-0.0175935	-0.033187	0.0453455	0.00735033	-0.0210438	-0.0203061	0.0567764	-0.00867629	-0.00769347	-0.0364189	0.0197394
																						104	104	sp|P30101|PDIA3_HUMAN	N/A	N/A	Protein disulfide-isomerase A3 OS=Homo sapiens OX=9606 GN=PDIA3 PE=1 SV=4	0.139094	0.0031773	-0.0804737	-0.0209826	-0.0124853	-0.0337039	0.0399031	-0.0425745	0.0156143	-0.0412642	0.0435127	0.000108574	-0.036769	-0.0154372	0.00977111	0.00405966	-0.0467125
																						105	105	sp|P01876|IGHA1_HUMAN	N/A	N/A	Immunoglobulin heavy constant alpha 1 OS=Homo sapiens OX=9606 GN=IGHA1 PE=1 SV=2	0.496472	0.042961	-0.0341516	0.307052	0.0748913	0.11449	-0.0988599	-0.0736727	0.0673847	-0.170767	-0.117011	0.0146756	-0.0308114	-0.0573664	0.153619	-0.175687	-0.0946573
																						106	106	sp|P13639|EF2_HUMAN	N/A	N/A	Elongation factor 2 OS=Homo sapiens OX=9606 GN=EEF2 PE=1 SV=4	0.16192	0.00147352	-0.0517216	-0.0107031	-0.0195032	-0.056533	-0.0292257	-0.00314138	0.0190549	0.0359445	-0.0278542	-0.053256	0.0794933	-0.0333868	0.0192335	-0.0646922	-0.0415919
																						107	107	sp|P23142|FBLN1_HUMAN	N/A	N/A	Fibulin-1 OS=Homo sapiens OX=9606 GN=FBLN1 PE=1 SV=4	0.438965	0.0335186	-0.0141334	0.0187041	-0.00162618	-0.0575747	-0.200377	0.147273	0.119854	-0.166058	0.072043	0.210557	0.13631	0.00637508	-0.0965146	0.0719345	0.0358312
																						108	108	sp|P18206|VINC_HUMAN	N/A	N/A	Vinculin OS=Homo sapiens OX=9606 GN=VCL PE=1 SV=4	0.0761011	-0.00610467	-0.0133317	0.00193518	-0.00960532	-0.0206244	-0.0141714	0.00155555	0.0240673	0.0432517	-0.0269443	-0.0124184	0.0335944	-0.00775637	0.00895027	0.00280144	-0.0156491
																						109	109	sp|Q5VTE0|EF1A3_HUMAN	N/A	N/A	Putative elongation factor 1-alpha-like 3 OS=Homo sapiens OX=9606 GN=EEF1A1P5 PE=5 SV=1	0.149454	0.00592533	-0.0820645	-0.00953275	-0.0155429	-0.0705581	-0.0456096	-0.010203	-0.0122855	0.0203541	-0.033955	-0.0491283	0.0135765	-0.0285585	0.00583004	-0.0425553	-0.0330924
																						110	110	sp|P08238|HS90B_HUMAN	N/A	N/A	Heat shock protein HSP 90-beta OS=Homo sapiens OX=9606 GN=HSP90AB1 PE=1 SV=4	0.12329	0.0128963	-0.0743508	-0.0227985	-0.00500486	-0.0204808	-0.0287978	0.0218538	-0.00991568	0.0514401	-0.00237792	-0.0580741	-0.0246572	0.00293936	0.00636351	-0.0192994	-0.00908851
																						111	111	sp|P00338|LDHA_HUMAN	N/A	N/A	L-lactate dehydrogenase A chain OS=Homo sapiens OX=9606 GN=LDHA PE=1 SV=2	0.256056	0.00278799	-0.0444273	0.0308144	-0.0189126	-0.0798653	-0.0379336	0.0282467	-0.0480788	0.079853	-0.0209345	-0.0149224	0.0554254	0.0584068	-0.00823773	-0.180424	-0.0721632
																						112	112	sp|P09525|ANXA4_HUMAN	N/A	N/A	Annexin A4 OS=Homo sapiens OX=9606 GN=ANXA4 PE=1 SV=4	0.224065	0.00615387	-0.0643504	-0.00336199	-0.0106108	-0.0474694	0.00328818	-0.0133105	-0.0168307	0.020187	0.0466466	0.0510582	-0.0367916	0.0889238	-0.0469033	-0.117441	-0.112846
																						113	113	sp|P04745|AMY1_HUMAN	N/A	N/A	Alpha-amylase 1 OS=Homo sapiens OX=9606 GN=AMY1A PE=1 SV=2	0.152142	0.0250754	-0.00410074	-0.0156675	0.0115542	0.0401287	-0.00666051	-0.0573316	-0.00582833	0.024067	0.00566565	0.108278	-0.00298725	-0.0523787	0.0191961	-0.0352486	0.0211705
																						114	114	sp|P22314|UBA1_HUMAN	N/A	N/A	Ubiquitin-like modifier-activating enzyme 1 OS=Homo sapiens OX=9606 GN=UBA1 PE=1 SV=3	0.105527	0.00383129	-0.0566021	-0.0128858	-0.00137205	-0.0301004	-0.0157997	0.0051601	-0.0474131	-0.00308888	0.0115228	-0.00861372	-0.0616043	0.000650305	-0.000519528	0.0133697	0.0113215
																						115	115	sp|P0DOX7|IGK_HUMAN	N/A	N/A	Immunoglobulin kappa light chain OS=Homo sapiens OX=9606 PE=1 SV=1	0.125513	0.00688884	0.0123054	0.0257894	0.00783948	-0.00610735	0.0320262	0.0409872	0.0176096	-0.0398163	-0.0553182	0.00446857	-0.0202988	0.00411363	0.061868	-0.0137146	-0.0516228
																						116	116	sp|P08133|ANXA6_HUMAN	N/A	N/A	Annexin A6 OS=Homo sapiens OX=9606 GN=ANXA6 PE=1 SV=3	0.128652	0.00517803	-0.0519733	-0.00570289	-0.0176367	0.000544776	0.0233004	-0.0368679	0.00122874	-0.0195721	0.0336638	-0.00598646	-0.0874438	0.00776995	0.0253319	0.0328733	-0.02438
																						117	117	sp|Q8WXI7|MUC16_HUMAN	N/A	N/A	Mucin-16 OS=Homo sapiens OX=9606 GN=MUC16 PE=1 SV=3	0.143419	0.0108167	-0.0102814	0.0203208	0.00319213	-0.0143217	-0.0469111	0.036911	0.0182175	-0.0448108	0.0292953	0.084523	0.0566209	0.00363051	-0.0212182	0.0336462	0.0318029
																						118	118	sp|P13796|PLSL_HUMAN	N/A	N/A	Plastin-2 OS=Homo sapiens OX=9606 GN=LCP1 PE=1 SV=6	0.124212	0.00897669	0.00100669	0.0422088	-0.0160711	0.000840902	-8.29747e-05	0.0406819	-0.0161845	-0.0356853	0.011091	-0.0488487	0.0181193	0.0308587	-0.0143949	-0.0620329	-0.0476546
																						119	119	sp|P00491|PNPH_HUMAN	N/A	N/A	Purine nucleoside phosphorylase OS=Homo sapiens OX=9606 GN=PNP PE=1 SV=2	0.0864782	-0.0266022	0.0146865	0.00195025	0.0373615	-0.0177722	0.00990172	0.0085865	-0.0261017	-0.0197852	0.0228813	-0.0390731	0.020057	-0.0157392	0.0153535	-0.0255944	-0.00199626
																						120	120	sp|P27824|CALX_HUMAN	N/A	N/A	Calnexin OS=Homo sapiens OX=9606 GN=CANX PE=1 SV=2	0.136982	-0.00233242	-0.0413755	-0.0127692	0.0164939	-0.0304136	0.0364214	-0.0266755	0.0139526	-0.0281367	0.0754898	0.010503	-0.00496238	-0.0290756	0.0561081	0.0208288	-0.0490024
																						121	121	sp|O00299|CLIC1_HUMAN	N/A	N/A	Chloride intracellular channel protein 1 OS=Homo sapiens OX=9606 GN=CLIC1 PE=1 SV=4	0.0994062	0.0140492	-0.0579305	-0.0154196	0.00938921	0.0100149	0.00508371	0.0156197	-0.0147059	-0.0190492	0.028614	0.0302166	-0.0336734	0.0278644	-0.0231661	0.000413511	-0.0295656
																						122	122	sp|P43652|AFAM_HUMAN	N/A	N/A	Afamin OS=Homo sapiens OX=9606 GN=AFM PE=1 SV=1	0.10949	0.00590073	0.0104504	0.0100849	-0.0448202	-0.0194311	0.0139215	0.0709228	0.0129481	0.0208482	0.0103238	-0.0243678	-0.00446995	0.00796952	0.0289584	-0.00250419	-0.0436006
																						123	123	sp|P02749|APOH_HUMAN	N/A	N/A	Beta-2-glycoprotein 1 OS=Homo sapiens OX=9606 GN=APOH PE=1 SV=3	0.124188	0.0122266	0.0186845	-0.000654812	-0.0133705	0.00732529	-3.5417e-05	0.0134194	-0.0116406	-0.0403456	0.0625437	-0.0345468	0.0206275	0.0157203	-0.0792471	0.0210746	-0.0156781
																						124	124	sp|P98088|MUC5A_HUMAN	N/A	N/A	Mucin-5AC OS=Homo sapiens OX=9606 GN=MUC5AC PE=1 SV=4	0.070439	0.000249766	0.00651383	0.0260296	0.00761916	-0.00098582	0.0159435	-0.00394449	-0.00459723	0.0227799	0.0258401	0.02875	0.00872658	0.00625359	0.0325229	0.0113786	-0.0240007
																						125	125	sp|Q13228|SBP1_HUMAN	N/A	N/A	Methanethiol oxidase OS=Homo sapiens OX=9606 GN=SELENBP1 PE=1 SV=2	0.135396	-0.00513169	-0.0201522	-0.0213199	0.0422292	0.00359157	-0.0150675	0.0783125	-0.0501544	-0.0134786	0.00133748	-0.0330877	0.0144704	0.030242	-0.0292787	0.031938	0.049941
																						126	126	sp|P08123|CO1A2_HUMAN	N/A	N/A	Collagen alpha-2(I) chain OS=Homo sapiens OX=9606 GN=COL1A2 PE=1 SV=7	0.199761	0.0119162	-0.0508893	-0.00735056	0.0125932	0.0296659	0.00756932	0.0169884	0.00597559	0.0901208	0.0127775	0.0664958	0.100873	0.0237571	0.0603855	0.0474043	0.0797396
																						127	127	sp|P30043|BLVRB_HUMAN	N/A	N/A	Flavin reductase (NADPH) OS=Homo sapiens OX=9606 GN=BLVRB PE=1 SV=3	0.0926091	-0.045703	0.0116528	-0.0108679	0.0525205	-0.0066315	0.0137059	0.00812556	-0.00378881	-0.0171757	0.0399707	-0.00960118	-0.00165968	-0.0308813	0.00663304	-0.00807439	-0.010617
																						128	128	sp|P16452|EPB42_HUMAN	N/A	N/A	Erythrocyte membrane protein band 4.2 OS=Homo sapiens OX=9606 GN=EPB42 PE=1 SV=3	0.0722531	-0.0163648	0.00729242	-0.00701188	0.0191417	-0.00379555	0.00989695	-0.00838043	0.00714405	-0.0277742	0.0018159	-0.019229	0.00881189	0.0448479	-0.00539426	0.0128763	0.0286704
																						129	129	sp|P07237|PDIA1_HUMAN	N/A	N/A	Protein disulfide-isomerase OS=Homo sapiens OX=9606 GN=P4HB PE=1 SV=3	0.121778	-0.00504699	-0.036563	0.0117548	-0.0345605	-0.0316539	0.00105533	-0.0379039	0.0442328	0.0110978	0.0261809	-0.0189979	0.0226783	-0.0453272	0.0498099	-0.0368103	-0.0128116
																						130	130	sp|P02760|AMBP_HUMAN	N/A	N/A	Protein AMBP OS=Homo sapiens OX=9606 GN=AMBP PE=1 SV=1	0.0777201	-0.000950136	0.0139585	0.00828798	-0.0314753	-0.0224246	0.0335284	0.0447867	0.00282117	0.00979949	-0.00308785	-0.0275836	0.00731997	0.00574892	-0.00785419	-0.00949103	-0.00629567
																						131	131	sp|P63104|1433Z_HUMAN	N/A	N/A	14-3-3 protein zeta/delta OS=Homo sapiens OX=9606 GN=YWHAZ PE=1 SV=1	0.126681	0.00307062	-0.0516889	0.0074968	-0.00796958	-0.024	-0.0544983	0.0239417	-0.0546152	0.0423865	-0.0211145	-0.0252054	-0.0244861	-0.018008	0.0103862	-0.0281725	0.0379725
																						132	132	sp|P23528|COF1_HUMAN	N/A	N/A	Cofilin-1 OS=Homo sapiens OX=9606 GN=CFL1 PE=1 SV=3	0.110966	-0.00254863	-0.0491645	-0.00222722	-0.0170401	-0.0541478	-0.0241847	-0.00699737	-0.00406831	0.0196636	-0.0230274	-0.00613041	0.00888081	-0.0280764	0.0312621	-0.0536603	-0.0182691
																						133	133	sp|P00918|CAH2_HUMAN	N/A	N/A	Carbonic anhydrase 2 OS=Homo sapiens OX=9606 GN=CA2 PE=1 SV=2	0.09398	-0.039607	0.0134242	-0.00717904	0.0520118	-0.0143769	-0.00260118	-0.0043925	-0.0289838	0.00803236	-0.00998452	-0.017361	-0.0178158	-0.00177011	-0.01227	0.041225	0.02485
																						134	134	sp|P12814|ACTN1_HUMAN	N/A	N/A	Alpha-actinin-1 OS=Homo sapiens OX=9606 GN=ACTN1 PE=1 SV=2	0.070721	-0.0115076	-0.0192413	0.000300925	-0.00503796	-0.000205083	0.0135132	-0.00949043	0.0270943	-0.0141711	-0.00739602	0.0206073	0.0282236	-0.00768642	0.042639	-0.00565849	0.00897688
																						135	135	sp|Q96KP4|CNDP2_HUMAN	N/A	N/A	Cytosolic non-specific dipeptidase OS=Homo sapiens OX=9606 GN=CNDP2 PE=1 SV=2	0.193044	0.00839812	-0.0561283	-0.00396569	-0.00381054	-0.0690548	-0.0548677	0.0393259	-0.0733913	0.0710098	0.0192131	0.0370005	-0.0289486	0.0630441	0.0175679	-0.0826508	0.0238778
																						136	136	sp|P40926|MDHM_HUMAN	N/A	N/A	Malate dehydrogenase, mitochondrial OS=Homo sapiens OX=9606 GN=MDH2 PE=1 SV=3	0.0925463	0.00126842	-0.0459214	-0.00441231	-0.0142597	-0.0474202	-0.0182614	-0.00644817	0.00524983	-0.00959919	-0.0210987	0.00231548	0.0487738	-0.0110266	-0.0113517	-0.0193994	0.00565667
																						137	137	sp|P09429|HMGB1_HUMAN	N/A	N/A	High mobility group protein B1 OS=Homo sapiens OX=9606 GN=HMGB1 PE=1 SV=3	0.0912859	-0.00226623	-0.0293898	0.00135143	-0.0147662	-0.0461332	-0.00160934	-0.0340331	0.0209392	0.031124	-0.0121114	-0.0107576	0.0400887	-0.0115385	0.0137045	-0.0135614	0.0131796
																						138	138	sp|P09211|GSTP1_HUMAN	N/A	N/A	Glutathione S-transferase P OS=Homo sapiens OX=9606 GN=GSTP1 PE=1 SV=2	0.23435	0.016971	-0.100713	-0.0183642	0.0181514	-0.00916329	-0.0369497	0.0486162	-0.139047	-0.0110798	0.00612054	-0.00069969	-0.126874	0.0139215	-0.011772	0.0436304	0.0467054
																						139	139	sp|P05546|HEP2_HUMAN	N/A	N/A	Heparin cofactor 2 OS=Homo sapiens OX=9606 GN=SERPIND1 PE=1 SV=3	0.0922298	0.00623276	0.0170374	0.0115167	-0.0186172	-0.0234886	0.0145874	0.0557535	0.0124887	0.0291747	0.00965185	-0.0110755	-0.0138563	0.0395659	-0.000749684	-0.0271451	0.0103541
																						140	140	sp|P18669|PGAM1_HUMAN	N/A	N/A	Phosphoglycerate mutase 1 OS=Homo sapiens OX=9606 GN=PGAM1 PE=1 SV=2	0.0975831	0.0164797	-0.00971109	0.0172836	0.00125095	-0.0344713	-0.0518424	-0.000371722	0.00506627	0.0211377	-0.0184274	-0.0105329	0.0287714	-0.00845438	0.0344483	-0.0423614	0.0132974
																						141	141	sp|P00352|AL1A1_HUMAN	N/A	N/A	Retinal dehydrogenase 1 OS=Homo sapiens OX=9606 GN=ALDH1A1 PE=1 SV=2	0.137051	-0.00306205	-0.0265876	-0.0162287	-0.00230344	-0.0385396	-0.0318775	-0.00462082	0.00381815	0.0179424	-0.0132356	-0.0797657	0.0566651	-0.0481523	0.0164489	-0.0281828	0.042504
																						142	142	sp|Q99497|PARK7_HUMAN	N/A	N/A	Parkinson disease protein 7 OS=Homo sapiens OX=9606 GN=PARK7 PE=1 SV=2	0.116094	-0.00309736	-0.0352279	-0.0149654	0.00213802	-0.0140662	-0.0456529	0.0407435	-0.039677	-0.00107756	-0.0443636	-0.0173174	-0.0167575	-0.0453426	0.000699315	-0.0279461	0.0330894
																						143	143	sp|Q06323|PSME1_HUMAN	N/A	N/A	Proteasome activator complex subunit 1 OS=Homo sapiens OX=9606 GN=PSME1 PE=1 SV=1	0.118866	-0.0058538	-0.0327051	-0.00811593	-0.0195601	-0.0233847	-0.0290466	0.0221987	-0.0528367	-0.00211818	0.0200993	-0.0367657	0.0200356	0.0383936	-0.00523329	-0.0636268	0.0137935
																						144	144	sp|P80188|NGAL_HUMAN	N/A	N/A	Neutrophil gelatinase-associated lipocalin OS=Homo sapiens OX=9606 GN=LCN2 PE=1 SV=2	0.252077	0.0329583	-0.00278421	0.18999	0.0423597	0.0797611	0.0143656	-0.0844803	-0.0202177	-0.0233918	-0.0221932	-0.0275177	-0.032645	-0.00665617	0.0183408	-0.0777058	-0.0340972
																						145	145	sp|P62937|PPIA_HUMAN	N/A	N/A	Peptidyl-prolyl cis-trans isomerase A OS=Homo sapiens OX=9606 GN=PPIA PE=1 SV=2	0.14474	-0.00327308	-0.082967	-0.0068506	-0.0149956	-0.0753506	0.0231916	-0.0340535	-0.000616778	0.0458947	0.0109988	0.00792915	0.0104195	0.0119461	0.00659335	-0.0584361	-0.0202073
																						146	146	sp|P27797|CALR_HUMAN	N/A	N/A	Calreticulin OS=Homo sapiens OX=9606 GN=CALR PE=1 SV=1	0.0641066	0.000441769	-0.036078	-0.0104279	-0.0188037	-0.0146161	0.013762	-0.0215782	0.0171182	-0.00927144	0.00322722	-0.00182803	-0.00409256	-0.00455065	0.0114144	-0.0108091	-0.0282763
																						147	147	sp|P05783|K1C18_HUMAN	N/A	N/A	Keratin, type I cytoskeletal 18 OS=Homo sapiens OX=9606 GN=KRT18 PE=1 SV=2	0.128876	0.0024323	-0.038001	-0.00554451	-0.0153933	-0.0476036	-0.0238723	0.0155386	-0.0609606	0.0232999	0.017605	0.0300429	-0.0447355	0.0453765	-0.0205211	-0.036082	-0.0236422
																						148	148	sp|P12277|KCRB_HUMAN	N/A	N/A	Creatine kinase B-type OS=Homo sapiens OX=9606 GN=CKB PE=1 SV=1	0.183472	0.0078469	-0.0735278	-0.0230389	0.00619652	-0.0185776	-0.0251448	0.00718512	-0.0816472	0.0229035	0.022165	0.0402992	-0.102039	0.0098222	0.0245591	0.0720151	0.0314953
																						149	149	sp|P51884|LUM_HUMAN	N/A	N/A	Lumican OS=Homo sapiens OX=9606 GN=LUM PE=1 SV=2	0.146812	-0.006415	0.0050303	0.000151768	-0.0539743	-0.00405341	0.044814	0.0891512	0.0507747	-0.0127138	-0.0108153	-0.0226317	-0.0130008	-0.0329729	-0.0296955	0.0290739	-0.0474256
																						150	150	sp|P0DOX8|IGL1_HUMAN	N/A	N/A	Immunoglobulin lambda-1 light chain OS=Homo sapiens OX=9606 PE=1 SV=1	0.105792	0.0111997	-0.00872287	0.0689622	0.0131294	0.0128736	-0.0535308	0.00919138	-0.00611274	-0.0389854	-0.0283905	0.0159374	0.0101116	-0.00333256	0.00694724	0.0124285	-0.0036329
																						151	151	sp|P13611|CSPG2_HUMAN	N/A	N/A	Versican core protein OS=Homo sapiens OX=9606 GN=VCAN PE=1 SV=3	0.31097	0.0143447	-0.00891509	0.0187831	-0.00851787	-0.0512553	-0.11997	0.0947	0.0684117	-0.138382	0.039503	0.167373	0.0982349	-0.0069905	-0.0621053	0.0447858	0.0322194
																						152	152	sp|P02042|HBD_HUMAN	N/A	N/A	Hemoglobin subunit delta OS=Homo sapiens OX=9606 GN=HBD PE=1 SV=2	0.568152	-0.148508	0.0829358	-0.0353938	0.062747	0.0716834	0.0434447	0.0290291	-0.0780048	-0.18869	0.425356	-0.115031	0.150217	0.0061892	0.138015	-0.0449877	0.0357902
																						153	153	sp|P05156|CFAI_HUMAN	N/A	N/A	Complement factor I OS=Homo sapiens OX=9606 GN=CFI PE=1 SV=2	0.0845971	0.0369136	0.0107882	-0.026983	0.00511485	0.0362405	-0.0191022	-0.000680346	0.0375122	0.0122454	0.0127878	-0.0262185	-0.0271866	-0.00454443	-0.0041522	-0.00610279	-0.00473234
																						154	154	sp|P04196|HRG_HUMAN	N/A	N/A	Histidine-rich glycoprotein OS=Homo sapiens OX=9606 GN=HRG PE=1 SV=1	0.132326	0.0060958	0.02164	0.000352339	-0.0369889	-0.0182822	0.0433054	0.0405204	0.0135082	0.00740108	0.0237948	-0.00987195	0.00504224	0.0255269	0.0735447	-0.0606516	-0.0334584
																						155	155	sp|P01019|ANGT_HUMAN	N/A	N/A	Angiotensinogen OS=Homo sapiens OX=9606 GN=AGT PE=1 SV=1	0.113088	0.00669567	0.02849	-0.00831939	-0.0183664	0.0111431	-0.00498894	0.0612209	0.0302048	-0.00928798	0.013115	-0.00867614	-0.0529395	0.0107737	0.0489515	-0.0100596	0.0310927
																						156	156	sp|P25311|ZA2G_HUMAN	N/A	N/A	Zinc-alpha-2-glycoprotein OS=Homo sapiens OX=9606 GN=AZGP1 PE=1 SV=2	0.0635186	0.0234804	0.0223762	-0.012444	-0.0170211	0.00893077	-0.00630036	-0.025173	-0.000333893	-0.00435434	0.0179619	0.0166148	-0.00644139	-0.0103159	0.021182	-0.0201195	0.0128744
																						157	157	sp|P61247|RS3A_HUMAN	N/A	N/A	40S ribosomal protein S3a OS=Homo sapiens OX=9606 GN=RPS3A PE=1 SV=2	0.0613169	0.0032802	-0.0418218	-0.0107617	-0.00712549	-0.024858	0.00849454	-0.0220592	0.00581885	0.00304911	0.00258785	0.00208338	-0.0119516	0.00433175	-0.003082	-0.0073679	-0.0194188
																						158	158	sp|P54108|CRIS3_HUMAN	N/A	N/A	Cysteine-rich secretory protein 3 OS=Homo sapiens OX=9606 GN=CRISP3 PE=1 SV=1	0.344668	0.053142	-0.0221823	-0.0558723	0.0400901	0.115126	-0.0952028	0.0788233	0.136602	0.105791	0.0404953	-0.200276	-0.0449153	0.0654923	-0.0267062	0.0391177	-0.0454743
																						159	159	sp|P30086|PEBP1_HUMAN	N/A	N/A	Phosphatidylethanolamine-binding protein 1 OS=Homo sapiens OX=9606 GN=PEBP1 PE=1 SV=3	0.133634	0.00739367	-0.0290394	-0.00241441	0.00560959	-0.0255081	-0.058582	0.0324205	-0.0548225	0.0397483	-0.0164065	-0.0354432	-0.014663	-0.00179736	0.039213	-0.0179466	0.0600038
																						160	160	sp|Q00839|HNRPU_HUMAN	N/A	N/A	Heterogeneous nuclear ribonucleoprotein U OS=Homo sapiens OX=9606 GN=HNRNPU PE=1 SV=6	0.0638149	7.30853e-05	-0.0318067	-0.0100628	-0.0134555	-0.0301704	0.00934921	-0.0251685	0.00819138	-0.00416213	0.0173037	0.0129209	-0.00494558	-0.00676749	0.0107191	-0.00407933	-0.0198656
																						161	161	sp|P07339|CATD_HUMAN	N/A	N/A	Cathepsin D OS=Homo sapiens OX=9606 GN=CTSD PE=1 SV=1	0.147803	0.0113008	-0.0120954	0.0119277	-0.0181245	-0.04242	-0.0711863	0.0201777	-0.00174881	-0.0362849	0.014067	0.0255878	0.0852592	0.052313	-0.00398836	-0.0146983	0.0376409
																						162	162	sp|P10809|CH60_HUMAN	N/A	N/A	60 kDa heat shock protein, mitochondrial OS=Homo sapiens OX=9606 GN=HSPD1 PE=1 SV=2	0.0634592	0.00128706	-0.0363887	-0.0106018	-0.00858186	-0.0292576	-0.00157609	-0.0100038	0.0104772	-0.0275794	-0.000566783	0.00475876	0.00013979	-0.0023234	-0.00828484	0.00361834	-0.0240031
																						163	163	sp|Q14697|GANAB_HUMAN	N/A	N/A	Neutral alpha-glucosidase AB OS=Homo sapiens OX=9606 GN=GANAB PE=1 SV=3	0.0885404	-0.000535101	-0.0330797	-0.0080052	-0.0222641	-0.0346599	0.0260002	-0.0319804	0.0244499	-1.95306e-05	0.00835135	-0.02604	0.0099627	-0.0115624	0.0340625	-0.00382292	-0.0230556
																						164	164	sp|P22626|ROA2_HUMAN	N/A	N/A	Heterogeneous nuclear ribonucleoproteins A2/B1 OS=Homo sapiens OX=9606 GN=HNRNPA2B1 PE=1 SV=2	0.0805631	-6.70808e-05	-0.0409599	-0.00959183	-0.0124281	-0.0357561	0.0139214	-0.0377006	0.0212144	-0.0152953	0.0113613	-0.00965856	-0.00820034	-0.00599768	-0.00456538	0.0239515	-0.00827625
																						165	165	sp|P02763|A1AG1_HUMAN	N/A	N/A	Alpha-1-acid glycoprotein 1 OS=Homo sapiens OX=9606 GN=ORM1 PE=1 SV=1	0.178276	0.0348801	0.0422764	-0.0238298	-0.0425474	0.00851428	0.0339244	-0.0146341	-0.028053	-0.0065188	0.0844891	0.0170068	-0.00088649	-0.0889738	-0.0870986	-0.0319229	0.0135399
																						166	166	sp|P07195|LDHB_HUMAN	N/A	N/A	L-lactate dehydrogenase B chain OS=Homo sapiens OX=9606 GN=LDHB PE=1 SV=2	0.236497	-0.00472781	-0.0373897	-0.00350522	0.00276286	-0.0771159	-0.0277075	0.0127638	-0.0112708	0.0926635	0.0188388	-0.0428353	0.109265	0.0590299	0.0283741	-0.140386	0.0277997
																						167	167	sp|P23396|RS3_HUMAN	N/A	N/A	40S ribosomal protein S3 OS=Homo sapiens OX=9606 GN=RPS3 PE=1 SV=2	0.0761645	0.00213023	-0.0510331	-0.0152543	-0.00588603	-0.0290423	0.00169903	-0.0194459	0.010653	-0.00201244	-0.000246425	-0.0106761	-0.00915388	-0.0141975	0.000215177	0.00294021	-0.0342735
																						168	168	sp|P07738|PMGE_HUMAN	N/A	N/A	Bisphosphoglycerate mutase OS=Homo sapiens OX=9606 GN=BPGM PE=1 SV=2	0.0501115	-0.0251595	0.0132221	-0.0064252	0.0263127	-0.00241358	0.00215716	0.00615214	-0.00938989	-0.0030652	0.0232437	-0.0125297	0.00121962	-0.0026213	-0.0106255	0.00228209	0.000268833
																						169	169	sp|P62805|H4_HUMAN	N/A	N/A	Histone H4 OS=Homo sapiens OX=9606 GN=H4C1 PE=1 SV=2	0.539804	0.0179276	-0.255457	0.0120509	-0.081145	-0.162421	0.208767	-0.219743	0.241321	-0.0571484	0.0903185	0.0257749	0.0610935	0.0963562	-0.0390839	0.126121	-0.00734581
																						170	170	sp|P04004|VTNC_HUMAN	N/A	N/A	Vitronectin OS=Homo sapiens OX=9606 GN=VTN PE=1 SV=1	0.183225	0.02541	0.00819863	-0.0224403	-0.052159	0.0263902	0.0292389	-0.0133956	-0.00193352	-0.00232394	0.0355721	0.0791767	-0.0879978	-0.0485343	0.0486786	-0.0881648	-0.0108825
																						171	171	sp|O00468|AGRIN_HUMAN	N/A	N/A	Agrin OS=Homo sapiens OX=9606 GN=AGRN PE=1 SV=6	0.0813057	0.00936373	-0.0280731	-0.0185223	0.00556459	0.025422	0.0322221	-0.00825252	-0.00327246	-0.0155038	0.0256337	0.0120249	-0.0364279	0.0124814	-0.0127375	0.0161301	-0.0254987
																						172	172	sp|P05141|ADT2_HUMAN	N/A	N/A	ADP/ATP translocase 2 OS=Homo sapiens OX=9606 GN=SLC25A5 PE=1 SV=7	0.0504162	-0.00399083	-0.0210056	-0.00562063	-0.00746734	-0.0208668	0.0092548	-0.0215877	0.0254565	-0.00801668	0.00786861	-0.00666655	-0.00211203	-0.011237	0.00722644	0.00231711	-0.00178659
																						173	173	sp|P30740|ILEU_HUMAN	N/A	N/A	Leukocyte elastase inhibitor OS=Homo sapiens OX=9606 GN=SERPINB1 PE=1 SV=1	0.0956432	0.00109725	-0.0205104	0.0523338	0.000562122	0.00779805	0.0194463	-0.0010585	-0.0210733	-0.00125452	0.035652	-0.0175975	0.00186302	-0.0212847	-0.0297476	-0.0293364	-0.0363049
																						174	174	sp|P27348|1433T_HUMAN	N/A	N/A	14-3-3 protein theta OS=Homo sapiens OX=9606 GN=YWHAQ PE=1 SV=1	0.0614932	0.00269179	-0.0224602	-0.00349337	-0.00953757	-0.0259855	-0.0124879	-0.00186401	0.00323752	0.0313087	0.000871552	-0.0271694	-0.0033038	-0.000965313	0.0154494	-0.0181824	0.00459192
																						175	175	sp|P63244|RACK1_HUMAN	N/A	N/A	Receptor of activated protein C kinase 1 OS=Homo sapiens OX=9606 GN=RACK1 PE=1 SV=3	0.0649811	0.00246846	-0.0375081	-0.013077	-0.00247792	-0.0270446	-0.0125058	-0.000766047	0.00695609	-0.016125	0.00851783	-0.0188353	0.0131251	-0.0164696	0.0184307	-0.0111129	-0.0100814
																						176	176	sp|P16403|H12_HUMAN	N/A	N/A	Histone H1.2 OS=Homo sapiens OX=9606 GN=H1-2 PE=1 SV=2	0.141833	-3.63064e-05	-0.0541673	0.00701289	-0.0263717	-0.0580062	0.0302383	-0.0547907	0.0592335	0.0153308	0.00453135	-0.00504236	0.0381421	0.00260249	-0.0156073	0.0384513	0.0467287
																						177	177	sp|P04179|SODM_HUMAN	N/A	N/A	Superoxide dismutase [Mn], mitochondrial OS=Homo sapiens OX=9606 GN=SOD2 PE=1 SV=3	0.164262	-0.00206529	-0.00380716	-0.000729514	-0.0184717	-0.0329608	-0.0152235	0.00242357	-0.024425	-0.0129853	-0.000451959	-0.0219717	0.0326063	-0.000516417	-0.0360506	-0.130061	-0.0690684
																						178	178	sp|P13716|HEM2_HUMAN	N/A	N/A	Delta-aminolevulinic acid dehydratase OS=Homo sapiens OX=9606 GN=ALAD PE=1 SV=1	0.105568	-0.0184428	0.0138618	-0.00619687	0.00687792	0.00724506	0.0122485	0.0142853	-0.0358759	-0.0512658	0.0181453	-0.0459529	0.0196091	0.0574074	0.00731424	0.00181287	0.00517949
																						179	179	sp|P27105|STOM_HUMAN	N/A	N/A	Erythrocyte band 7 integral membrane protein OS=Homo sapiens OX=9606 GN=STOM PE=1 SV=3	0.129639	-0.0154934	-0.00846738	0.00540141	0.025802	0.0170576	0.0169053	-0.0101683	-0.00485729	-0.0606607	0.019657	-0.0316564	0.00832607	0.0882734	0.011135	0.00292838	0.045094
																						180	180	sp|P50454|SERPH_HUMAN	N/A	N/A	Serpin H1 OS=Homo sapiens OX=9606 GN=SERPINH1 PE=1 SV=2	0.287899	0.00125464	-0.0140838	-0.0106111	-0.0346228	-0.0585182	0.00687701	-0.0576725	0.158193	0.077578	-0.0344864	-0.173004	0.0720511	-0.0743165	0.00272881	0.00742229	0.0404611
																						181	181	sp|Q13938|CAYP1_HUMAN	N/A	N/A	Calcyphosin OS=Homo sapiens OX=9606 GN=CAPS PE=1 SV=2	0.231207	0.0111855	-0.0674947	-0.0272863	0.000339865	0.00421128	-0.0288054	0.0171453	-0.0950311	-0.0490855	0.0339221	-0.0172406	-0.147386	0.042487	-0.0446564	0.0908047	0.0153015
																						182	182	sp|P06744|G6PI_HUMAN	N/A	N/A	Glucose-6-phosphate isomerase OS=Homo sapiens OX=9606 GN=GPI PE=1 SV=4	0.0666932	0.00813705	-0.0296974	0.00953982	0.00395816	-0.00818225	-0.00332024	0.0136183	-0.024389	0.00424633	0.00754312	-0.0097627	0.0187565	0.00428208	-0.0387752	-0.00898136	-0.020257
																						183	183	sp|P02766|TTHY_HUMAN	N/A	N/A	Transthyretin OS=Homo sapiens OX=9606 GN=TTR PE=1 SV=1	0.146262	0.00656239	0.0177948	0.00331318	-0.0309341	-0.00565157	-0.0043783	0.0524099	0.0247756	0.0635277	0.0114312	0.0242155	0.0038229	-0.0176476	0.0356948	0.00468502	-0.101382
																						184	184	sp|Q15149|PLEC_HUMAN	N/A	N/A	Plectin OS=Homo sapiens OX=9606 GN=PLEC PE=1 SV=3	0.02809	3.95156e-05	-0.00980501	-0.0022632	-0.0063379	-0.0112464	0.00285875	-0.00316287	-0.000836495	-0.0120331	0.0138661	0.00314193	-0.00366578	0.00641596	0.00244045	-0.00438965	0.00868887
																						185	185	sp|P67936|TPM4_HUMAN	N/A	N/A	Tropomyosin alpha-4 chain OS=Homo sapiens OX=9606 GN=TPM4 PE=1 SV=3	0.0615394	-0.00717096	-0.00697732	0.00309031	-0.0270391	-0.00880483	0.00196727	-0.0111541	0.0248145	0.0158204	0.00392722	0.00204594	0.0183795	-0.0205336	0.0270586	-0.0185123	0.00453379
																						186	186	sp|P13667|PDIA4_HUMAN	N/A	N/A	Protein disulfide-isomerase A4 OS=Homo sapiens OX=9606 GN=PDIA4 PE=1 SV=2	0.0778653	0.00286529	-0.0408807	-0.017522	-0.010291	-0.0134776	0.0260919	-0.0295297	0.00208058	-0.0268427	-0.000247575	-0.00545201	-0.0194494	-0.00701478	0.0151374	0.0110389	-0.0265157
																						187	187	sp|P02765|FETUA_HUMAN	N/A	N/A	Alpha-2-HS-glycoprotein OS=Homo sapiens OX=9606 GN=AHSG PE=1 SV=2	0.0923058	0.00422169	0.00675581	-0.000349057	-0.0305459	0.00836732	-0.0305148	0.0346781	0.0190553	0.0261257	0.0288991	-0.00662826	-0.0179453	0.00225968	0.0378573	-0.0281051	-0.0290694
																						188	188	sp|P36955|PEDF_HUMAN	N/A	N/A	Pigment epithelium-derived factor OS=Homo sapiens OX=9606 GN=SERPINF1 PE=1 SV=4	0.0807728	0.0102648	0.00194629	0.00982908	-0.00689612	-0.0110884	-0.0129078	0.0487661	0.023443	-0.0174963	0.0177105	0.0355854	0.0265154	-0.00446531	0.00490172	-0.0187454	-0.00831441
																						189	189	sp|P07737|PROF1_HUMAN	N/A	N/A	Profilin-1 OS=Homo sapiens OX=9606 GN=PFN1 PE=1 SV=2	0.127848	0.00690939	-0.0539061	0.0304958	-0.00771104	-0.046204	-0.0109436	-0.00858657	-0.0097777	0.030487	-0.0321209	0.00126064	0.0179699	0.00148436	-0.0059421	-0.0806055	-0.0340243
																						190	190	sp|P09651|ROA1_HUMAN	N/A	N/A	Heterogeneous nuclear ribonucleoprotein A1 OS=Homo sapiens OX=9606 GN=HNRNPA1 PE=1 SV=5	0.0762786	0.000194299	-0.0375781	-0.00778737	-0.0116239	-0.0422708	0.00598756	-0.0326405	0.0293221	-0.00337112	-0.000641189	-0.0123877	0.00590918	-0.00918211	0.00876482	0.00899392	0.00452614
																						191	191	sp|P23526|SAHH_HUMAN	N/A	N/A	Adenosylhomocysteinase OS=Homo sapiens OX=9606 GN=AHCY PE=1 SV=4	0.140803	0.000323927	-0.0419431	-0.0104758	0.0016761	-0.0337902	-0.0604929	0.0242574	-0.0688093	0.0114851	-0.0282676	-0.017944	-0.0185832	-0.0360563	0.0159511	-0.0116476	0.0673865
																						192	192	sp|P25705|ATPA_HUMAN	N/A	N/A	ATP synthase subunit alpha, mitochondrial OS=Homo sapiens OX=9606 GN=ATP5F1A PE=1 SV=1	0.100099	0.00327785	-0.0548888	-0.00863516	-0.0200314	-0.0466572	-0.00210822	-0.0181683	0.016964	-0.0409659	-0.00777211	-0.0059853	0.00117645	-0.0028069	-0.0435626	0.00536814	0.00332349
																						193	193	sp|O00391|QSOX1_HUMAN	N/A	N/A	Sulfhydryl oxidase 1 OS=Homo sapiens OX=9606 GN=QSOX1 PE=1 SV=3	0.101494	0.0234204	-0.0180335	-0.00294862	0.0151301	0.0337903	-0.0342046	0.0426623	0.0380961	0.0129584	0.0226434	0.010717	0.0331431	0.0174295	-0.0210535	0.0308158	0.00399805
																						194	194	sp|P23284|PPIB_HUMAN	N/A	N/A	Peptidyl-prolyl cis-trans isomerase B OS=Homo sapiens OX=9606 GN=PPIB PE=1 SV=2	0.152271	-0.000487587	-0.0710816	-0.0105655	-0.0180117	-0.06404	0.0282581	-0.0711277	0.0613142	-0.00483264	0.00409939	-0.02003	0.0152668	-0.0351898	0.0325865	-0.0165126	-0.0270536
																						195	195	sp|O00584|RNT2_HUMAN	N/A	N/A	Ribonuclease T2 OS=Homo sapiens OX=9606 GN=RNASET2 PE=1 SV=2	0.0859901	0.0220941	-0.00241644	-0.00756497	0.00758659	0.00199772	-0.0115507	-0.021049	-0.0014599	0.0154962	0.0022342	0.0495701	-6.39689e-05	-0.00862189	0.0421942	-0.037124	0.016362
																						196	196	sp|P05109|S10A8_HUMAN	N/A	N/A	Protein S100-A8 OS=Homo sapiens OX=9606 GN=S100A8 PE=1 SV=1	0.294516	0.0234813	0.00301017	0.223842	0.00289975	0.0808189	0.0643651	-0.0493145	-0.0535893	-0.0272964	0.00126344	-0.0846192	-0.00158984	0.0286348	-0.0978195	-0.0408821	-0.0108471
																						197	197	sp|P37837|TALDO_HUMAN	N/A	N/A	Transaldolase OS=Homo sapiens OX=9606 GN=TALDO1 PE=1 SV=2	0.0811443	-0.00017724	-0.0191023	0.0170805	0.00241438	-0.0263031	-0.0132051	-0.00371884	-0.0290416	0.0303948	-0.0130294	0.00253463	0.0163175	0.0150214	0.0131473	-0.0442636	-0.0217802
																						198	198	sp|P08729|K2C7_HUMAN	N/A	N/A	Keratin, type II cytoskeletal 7 OS=Homo sapiens OX=9606 GN=KRT7 PE=1 SV=5	0.134534	0.00378654	-0.0432288	-0.00878259	-0.0198438	-0.0478243	0.00368026	0.0114039	-0.0278595	0.00867622	0.0237362	0.0298794	-0.021826	0.04337	-0.040787	-0.0600236	-0.0581659
																						199	199	sp|Q01518|CAP1_HUMAN	N/A	N/A	Adenylyl cyclase-associated protein 1 OS=Homo sapiens OX=9606 GN=CAP1 PE=1 SV=5	0.0476736	-0.00108796	-0.0109607	-0.00205874	-0.00347257	-0.0171837	-0.00425917	0.00549999	-0.00590524	0.00543135	0.00709224	0.00942446	-0.00533543	-0.0119379	-0.00143325	-0.0374687	0.00332523
																						200	200	sp|P00568|KAD1_HUMAN	N/A	N/A	Adenylate kinase isoenzyme 1 OS=Homo sapiens OX=9606 GN=AK1 PE=1 SV=3	0.107596	0.00162033	-0.0273983	-0.0197733	0.00540162	0.00588777	-0.01702	0.0141013	-0.0218385	-0.0455038	0.0334902	-0.0133466	-0.037172	0.0566855	-0.0334596	0.0157154	0.00846138
																						201	201	sp|P62701|RS4X_HUMAN	N/A	N/A	40S ribosomal protein S4, X isoform OS=Homo sapiens OX=9606 GN=RPS4X PE=1 SV=2	0.0633659	0.00256207	-0.0336137	-0.0107837	-0.00750466	-0.0155662	0.0181721	-0.0188317	0.0147316	-0.00864364	0.00560869	-0.002629	-0.00367648	0.00327951	-0.0107061	-0.00138095	-0.0361678
																						202	202	sp|P40925|MDHC_HUMAN	N/A	N/A	Malate dehydrogenase, cytoplasmic OS=Homo sapiens OX=9606 GN=MDH1 PE=1 SV=4	0.129125	0.00361858	-0.0376325	-0.00847835	0.00194849	-0.0107408	-0.0574316	0.0359885	-0.0566121	-0.00296033	-0.025629	-0.0292865	-0.0390271	-0.0128692	0.00600071	0.0286464	0.0564423
																						203	203	sp|P15311|EZRI_HUMAN	N/A	N/A	Ezrin OS=Homo sapiens OX=9606 GN=EZR PE=1 SV=4	0.078476	0.0155038	-0.0318909	-0.00814693	0.00378273	0.00523171	-0.00248383	-0.00514994	-0.0287601	-0.0223915	0.00219885	0.0381052	-0.0397132	0.0165706	0.00606095	0.00904435	0.00217006
																						204	204	sp|P11166|GTR1_HUMAN	N/A	N/A	Solute carrier family 2, facilitated glucose transporter member 1 OS=Homo sapiens OX=9606 GN=SLC2A1 PE=1 SV=2	0.124523	-0.0231404	0.0047969	-0.00816217	0.00612573	0.0102332	0.00967385	-0.0100838	0.0044659	-0.0304963	0.00828205	-0.0115616	-0.002605	0.0844859	0.0186075	0.0277008	0.0716436
																						205	205	sp|P31146|COR1A_HUMAN	N/A	N/A	Coronin-1A OS=Homo sapiens OX=9606 GN=CORO1A PE=1 SV=4	0.0647327	0.00360759	-0.00724372	0.0352232	-6.42395e-06	-0.00241245	-0.0118166	0.00231184	-0.00499463	-0.013777	-0.0117056	0.00817625	0.000798066	-0.000901438	-0.0294611	-0.0232372	-0.0300894
																						206	206	sp|P00748|FA12_HUMAN	N/A	N/A	Coagulation factor XII OS=Homo sapiens OX=9606 GN=F12 PE=1 SV=3	0.0770954	0.00114596	0.0148257	0.00163889	-0.0170757	-0.0086934	0.030081	0.0473869	0.00298986	-0.0159607	0.00311811	-0.0179929	0.00687418	0.0146928	-0.0347629	0.0114007	-0.00190812
																						207	207	sp|P05090|APOD_HUMAN	N/A	N/A	Apolipoprotein D OS=Homo sapiens OX=9606 GN=APOD PE=1 SV=1	0.0893985	-0.00508544	0.00833363	0.0178055	-0.00190212	-0.0380097	0.026903	0.0249134	-0.00772804	0.0350169	0.0200078	-0.0385408	0.0304752	0.0203342	0.00426464	0.0149343	-0.00564757
																						208	208	sp|P08311|CATG_HUMAN	N/A	N/A	Cathepsin G OS=Homo sapiens OX=9606 GN=CTSG PE=1 SV=2	0.133221	0.0121869	0.00513508	0.0920926	0.00286696	0.032989	0.0449053	-0.00602312	-0.0108214	-0.0250122	-0.0163691	-0.0338834	-0.0166888	-0.0167659	-0.0557813	-0.0106188	-0.000105404
																						209	209	sp|P36578|RL4_HUMAN	N/A	N/A	60S ribosomal protein L4 OS=Homo sapiens OX=9606 GN=RPL4 PE=1 SV=5	0.0929391	0.00220872	-0.0476937	-0.0151175	-0.00799999	-0.0194289	0.0454361	-0.0392503	0.0239812	-0.0107174	0.0170419	-0.00511809	-0.0130293	0.00029051	0.00101658	0.00875487	-0.0287915
																						210	210	sp|P13010|XRCC5_HUMAN	N/A	N/A	X-ray repair cross-complementing protein 5 OS=Homo sapiens OX=9606 GN=XRCC5 PE=1 SV=3	0.0704367	0.00298487	-0.0415486	-0.00690279	-0.00944054	-0.0322755	0.0117223	-0.00847642	0.00265747	-0.00800997	0.0183635	0.00903049	-0.014302	0.00704543	-0.0137902	-0.0023643	-0.0299743
																						211	211	sp|P02750|A2GL_HUMAN	N/A	N/A	Leucine-rich alpha-2-glycoprotein OS=Homo sapiens OX=9606 GN=LRG1 PE=1 SV=2	0.167658	0.0291988	0.00882978	-0.0147419	-0.00237288	0.044039	-0.0303637	0.0488057	0.0447258	0.0250238	0.0759459	-0.0802582	0.00139167	-0.00401718	-0.0751229	0.0335209	-0.00955991
																						212	212	sp|P69892|HBG2_HUMAN	N/A	N/A	Hemoglobin subunit gamma-2 OS=Homo sapiens OX=9606 GN=HBG2 PE=1 SV=2	0.210446	-0.00822906	-0.00634673	-0.00103918	-0.0109264	-0.0315589	0.00584784	-0.048239	0.0586426	-0.00134045	-0.0164448	-0.0750954	0.0281813	-0.0610898	0.0583898	0.107749	0.108656
																						213	213	sp|P13489|RINI_HUMAN	N/A	N/A	Ribonuclease inhibitor OS=Homo sapiens OX=9606 GN=RNH1 PE=1 SV=2	0.0598535	0.000138779	-0.0148981	-0.00578799	-4.70361e-05	-0.0172801	0.00557301	-0.018978	-0.0182109	-0.00599742	0.0227053	0.00293631	-0.00754378	-0.00776501	0.00366641	-0.0397926	-0.00559237
																						214	214	sp|P53621|COPA_HUMAN	N/A	N/A	Coatomer subunit alpha OS=Homo sapiens OX=9606 GN=COPA PE=1 SV=2	0.0554125	0.000644131	-0.0281691	-0.00150328	-0.00546124	-0.021341	0.0126468	-0.0259972	-0.00170771	0.0102707	0.006282	-0.000450915	-0.00531307	0.022646	-0.000654355	-0.00479689	-0.0155155
																						215	215	sp|P06681|CO2_HUMAN	N/A	N/A	Complement C2 OS=Homo sapiens OX=9606 GN=C2 PE=1 SV=2	0.0436846	0.00534477	0.00660702	-0.00351942	0.00210744	0.0012211	-0.00660615	0.00725809	0.0221274	0.00745812	0.0139122	-0.0252148	0.000277773	0.00624992	-0.0149342	-0.0057848	-0.00716064
																						216	216	sp|P08246|ELNE_HUMAN	N/A	N/A	Neutrophil elastase OS=Homo sapiens OX=9606 GN=ELANE PE=1 SV=1	0.101039	0.00551259	0.00749564	0.0486278	-0.00850498	0.0146673	0.0420751	0.0116742	-0.0185981	-0.00920176	0.00690296	-0.0287503	-1.26877e-05	-0.00598429	-0.0635524	0.0122238	0.00588823
																						217	217	sp|P62879|GBB2_HUMAN	N/A	N/A	Guanine nucleotide-binding protein G(I)/G(S)/G(T) subunit beta-2 OS=Homo sapiens OX=9606 GN=GNB2 PE=1 SV=3	0.059461	0.0110735	-0.0227697	-0.0202784	0.00373825	0.0155514	0.0131291	-0.0115913	0.000719079	-0.024589	0.0281237	0.0028179	-0.0208224	0.000407925	-0.00827382	-0.000303386	-0.00380296
																						218	218	sp|P55058|PLTP_HUMAN	N/A	N/A	Phospholipid transfer protein OS=Homo sapiens OX=9606 GN=PLTP PE=1 SV=1	0.0986426	0.0245284	0.00929507	-0.0248268	0.00647362	0.0340696	-0.033025	-0.0107688	0.0427406	0.0292728	0.0260412	-0.022864	-0.0350051	-0.00286887	-0.0101496	-0.0160836	-0.0231697
																						219	219	sp|P18124|RL7_HUMAN	N/A	N/A	60S ribosomal protein L7 OS=Homo sapiens OX=9606 GN=RPL7 PE=1 SV=1	0.0903372	0.00198646	-0.0415718	-0.0154355	-0.00354842	-0.00268597	0.0394186	-0.0222384	0.00756764	-0.0296247	0.0189681	0.0058268	-0.0195343	0.0177652	-0.0173257	0.0156164	-0.0393999
																						220	220	sp|P60842|IF4A1_HUMAN	N/A	N/A	Eukaryotic initiation factor 4A-I OS=Homo sapiens OX=9606 GN=EIF4A1 PE=1 SV=1	0.0477719	-0.00294676	-0.0209891	-0.00550018	-0.0113878	-0.0170432	-0.00111383	-0.0050388	0.0140597	0.00154288	0.00287227	-0.00212043	0.0104268	-0.0108534	0.0141115	-0.0127323	-0.0235657
																						221	221	sp|P61978|HNRPK_HUMAN	N/A	N/A	Heterogeneous nuclear ribonucleoprotein K OS=Homo sapiens OX=9606 GN=HNRNPK PE=1 SV=1	0.0749485	0.000596893	-0.0441779	-0.00743639	-0.0152978	-0.0459456	-0.000623198	-0.026944	0.0144607	0.0012274	0.0073931	0.00989272	-0.00278014	0.00328582	0.0018242	0.00799282	-0.00946871
																						222	222	sp|P08697|A2AP_HUMAN	N/A	N/A	Alpha-2-antiplasmin OS=Homo sapiens OX=9606 GN=SERPINF2 PE=1 SV=3	0.0704064	0.00968791	0.0149407	-0.00719665	-0.0219999	0.0137494	0.0173776	0.0130339	0.012846	-0.0355114	0.0252112	0.00241835	-0.011578	-0.0291924	0.0068956	-0.0182571	0.00293895
																						223	223	sp|P05154|IPSP_HUMAN	N/A	N/A	Plasma serine protease inhibitor OS=Homo sapiens OX=9606 GN=SERPINA5 PE=1 SV=3	0.213498	0.0207873	-0.00201905	0.00137773	0.0155869	0.0269148	-0.0494996	0.0184805	0.061148	0.131556	0.0678566	-0.0322922	0.0142629	0.0995243	0.019154	0.0620679	0.0190595
																						224	224	sp|Q99623|PHB2_HUMAN	N/A	N/A	Prohibitin-2 OS=Homo sapiens OX=9606 GN=PHB2 PE=1 SV=2	0.0764859	0.000825421	-0.03892	-0.0102293	-0.00865293	-0.0302527	0.0168499	-0.0282126	0.0112409	-0.00337195	0.0204245	0.013009	-0.00891947	0.0128973	-0.0165084	-0.00791743	-0.029237
																						225	225	sp|P52209|6PGD_HUMAN	N/A	N/A	6-phosphogluconate dehydrogenase, decarboxylating OS=Homo sapiens OX=9606 GN=PGD PE=1 SV=3	0.0698775	0.00258665	-0.0120495	0.0377347	0.000713979	-0.0109695	0.00717736	0.00109371	-0.0301969	0.00657549	-0.00462089	-0.0296044	0.00993094	0.0262959	-0.0172289	-0.0104807	0.00915933
																						226	226	sp|P21796|VDAC1_HUMAN	N/A	N/A	Voltage-dependent anion-selective channel protein 1 OS=Homo sapiens OX=9606 GN=VDAC1 PE=1 SV=2	0.101748	0.0102061	-0.0236616	-0.0165612	-0.0113611	-0.0254688	0.0184873	-0.0548978	0.00902825	-0.0195911	0.000922925	0.0480053	-0.0380309	-0.0102002	0.00345372	-0.0190625	-0.0241788
																						227	227	sp|P30044|PRDX5_HUMAN	N/A	N/A	Peroxiredoxin-5, mitochondrial OS=Homo sapiens OX=9606 GN=PRDX5 PE=1 SV=4	0.0788854	0.00682534	-0.0380772	-0.00395717	-0.00178723	-0.00479898	-0.034361	0.025019	-0.0427183	-0.0121478	-0.00135096	-0.00594933	-0.00851045	0.0047522	-0.0099128	-0.00314636	0.0257899
																						228	228	sp|P37802|TAGL2_HUMAN	N/A	N/A	Transgelin-2 OS=Homo sapiens OX=9606 GN=TAGLN2 PE=1 SV=3	0.0960789	0.000226695	-0.035894	-0.012484	-0.0158763	-0.0216409	0.0115397	-0.00310375	-0.0222158	-0.0111468	0.00952645	-0.00900124	-0.00891927	0.0324816	-0.0276057	-0.0445756	-0.047439
																						229	229	sp|O75369|FLNB_HUMAN	N/A	N/A	Filamin-B OS=Homo sapiens OX=9606 GN=FLNB PE=1 SV=2	0.0426857	-0.00631184	-0.0117115	-0.00674924	0.00189802	0.00439817	0.0074871	-0.00469079	0.0119498	-0.0097763	0.00651649	0.0293787	-0.00826997	0.00720455	-0.0128187	0.00257595	-0.0079567
																						230	230	sp|P46777|RL5_HUMAN	N/A	N/A	60S ribosomal protein L5 OS=Homo sapiens OX=9606 GN=RPL5 PE=1 SV=3	0.0596498	0.00624985	-0.021461	-0.00982794	-0.0127244	-0.0109739	0.0275628	-0.00882679	-0.00354729	-0.0235828	0.00244671	-0.00954256	0.00306625	0.0106397	-0.000857567	-0.0279234	-0.0165253
																						231	231	sp|P49368|TCPG_HUMAN	N/A	N/A	T-complex protein 1 subunit gamma OS=Homo sapiens OX=9606 GN=CCT3 PE=1 SV=4	0.0553656	0.00176784	-0.0207395	-0.0151447	-0.00605436	-0.00532388	-0.00503795	-0.00571393	-0.0166734	-0.0193778	-0.00894244	-0.0200667	0.0172723	0.026303	0.00664339	0.00998445	0.00309197
																						232	232	sp|P02792|FRIL_HUMAN	N/A	N/A	Ferritin light chain OS=Homo sapiens OX=9606 GN=FTL PE=1 SV=2	0.276846	0.00039117	0.00961437	-0.00533649	-0.0108748	0.000843198	-0.00569467	-0.00267595	-0.0360612	-0.04544	0.0268492	-0.113536	0.091961	0.224895	0.00182113	-0.00237641	0.018542
																						233	233	sp|O75882|ATRN_HUMAN	N/A	N/A	Attractin OS=Homo sapiens OX=9606 GN=ATRN PE=1 SV=2	0.0539703	0.0168727	0.00507968	-0.0123067	-0.00562877	0.0186825	-0.0256661	-0.00518115	0.0258279	0.0033243	0.0146774	0.0074125	-0.00335558	-0.00660225	0.0140982	-0.0133118	-0.00228638
																						234	234	sp|P39060|COIA1_HUMAN	N/A	N/A	Collagen alpha-1(XVIII) chain OS=Homo sapiens OX=9606 GN=COL18A1 PE=1 SV=5	0.0601264	0.00425102	-0.0261546	-0.0122034	-0.00156231	0.0229603	0.0247538	0.00631672	-0.00917863	-0.00326134	0.0141925	0.0118058	-0.0202667	0.00391899	-0.00715138	0.0117495	-0.023041
																						235	235	sp|P78417|GSTO1_HUMAN	N/A	N/A	Glutathione S-transferase omega-1 OS=Homo sapiens OX=9606 GN=GSTO1 PE=1 SV=2	0.0867899	-0.0127381	-0.0194833	-0.0103809	0.00711152	-0.016686	-0.00821881	0.0184328	-0.0453088	-0.00334411	0.00759926	-0.0571592	0.00921124	0.0118722	0.0114444	-0.0199697	-0.00141208
																						236	236	sp|P14314|GLU2B_HUMAN	N/A	N/A	Glucosidase 2 subunit beta OS=Homo sapiens OX=9606 GN=PRKCSH PE=1 SV=2	0.0542931	-0.00211155	-0.0151113	-0.0059761	-0.0160066	-0.0105771	-0.000357703	-0.0214148	0.017174	0.00246637	0.0122699	-0.0173447	0.01484	-0.0161926	0.0152656	-0.0196031	0.000502295
																						237	237	sp|O14818|PSA7_HUMAN	N/A	N/A	Proteasome subunit alpha type-7 OS=Homo sapiens OX=9606 GN=PSMA7 PE=1 SV=1	0.0500665	0.000173117	-0.0247092	-0.00493006	0.00884905	-0.0155251	-0.016065	0.0106454	-0.0161461	0.00600128	0.00160606	-0.0211611	0.000499717	0.0115439	0.0141232	-0.00693389	0.00727265
																						238	238	sp|P02753|RET4_HUMAN	N/A	N/A	Retinol-binding protein 4 OS=Homo sapiens OX=9606 GN=RBP4 PE=1 SV=3	0.0574529	0.00296182	0.0083853	0.0110363	-0.0072612	-0.0193348	-0.0125975	0.0286546	0.0027163	0.0271312	0.00843501	0.00825509	0.00652527	0.022772	0.0126669	-0.00921362	-0.00208406
																						239	239	sp|P20160|CAP7_HUMAN	N/A	N/A	Azurocidin OS=Homo sapiens OX=9606 GN=AZU1 PE=1 SV=3	0.127786	0.00909343	0.00334552	0.0773336	-0.00647593	0.0343491	0.0308214	-0.0112094	-0.0221602	-0.0351249	-0.00310586	-0.0511917	-0.00890195	0.0114638	-0.0531087	-0.0204961	0.0122928
																						240	240	sp|P61158|ARP3_HUMAN	N/A	N/A	Actin-related protein 3 OS=Homo sapiens OX=9606 GN=ACTR3 PE=1 SV=3	0.0642	0.00279966	-0.0217612	0.0103311	-0.00293323	-0.0259989	-0.0213686	0.0105541	-0.00965805	-0.00483125	-0.000810249	-0.00803603	0.0176133	-0.00778521	-0.0102612	-0.0358328	0.0184119
																						241	241	sp|P00492|HPRT_HUMAN	N/A	N/A	Hypoxanthine-guanine phosphoribosyltransferase OS=Homo sapiens OX=9606 GN=HPRT1 PE=1 SV=2	0.0589437	-0.00909613	-0.00702099	-0.00759696	0.0184273	-0.0151991	-0.0198725	0.0119126	-0.0256118	0.00615095	0.00480475	-0.0214291	0.0165489	-5.23858e-05	0.0120902	-0.00374904	0.023812
																						242	242	sp|Q99879|H2B1M_HUMAN	N/A	N/A	Histone H2B type 1-M OS=Homo sapiens OX=9606 GN=H2BC14 PE=1 SV=3	0.103859	0.00459486	-0.05044	0.0102362	-0.0136472	-0.0418884	0.0305522	-0.0335931	0.0463648	0.00455388	0.00158987	0.0168958	0.0284329	0.010632	0.00448934	0.0216727	0.0156231
																						243	243	sp|P12429|ANXA3_HUMAN	N/A	N/A	Annexin A3 OS=Homo sapiens OX=9606 GN=ANXA3 PE=1 SV=3	0.0978346	0.00439486	-0.0319266	0.0240472	0.00336721	0.0170328	0.0300991	-0.00602803	-0.0156708	-0.0181271	0.0238711	0.0159089	-0.06993	0.0132669	-0.00427641	0.00529992	-0.0141872
																						244	244	sp|P11171|41_HUMAN	N/A	N/A	Protein 4.1 OS=Homo sapiens OX=9606 GN=EPB41 PE=1 SV=4	0.0624469	-0.0141451	0.00739014	-0.00652967	0.0133642	0.00109718	-0.00220323	-0.00526867	0.0135755	-0.0258679	0.00533176	-0.00291566	-0.0106236	0.015962	-0.0240403	-0.0142052	0.0367711
																						245	245	sp|Q15084|PDIA6_HUMAN	N/A	N/A	Protein disulfide-isomerase A6 OS=Homo sapiens OX=9606 GN=PDIA6 PE=1 SV=1	0.0945926	-0.0035405	-0.044741	-0.00939666	-0.024182	-0.0364077	0.0159399	-0.0380901	0.0309163	0.000848351	0.00338652	-0.014136	-0.00813188	-0.023622	0.0304483	-0.00132963	-0.0225635
																						246	246	sp|P61981|1433G_HUMAN	N/A	N/A	14-3-3 protein gamma OS=Homo sapiens OX=9606 GN=YWHAG PE=1 SV=2	0.0474816	-0.000368814	-0.0108948	-0.00250904	0.00168314	-0.019242	-0.0125255	0.0092318	-0.000956903	0.0257111	-0.000137321	-0.00354964	0.0116102	0.000385443	0.0179697	-0.00239449	-0.0193904
																						247	247	sp|P25786|PSA1_HUMAN	N/A	N/A	Proteasome subunit alpha type-1 OS=Homo sapiens OX=9606 GN=PSMA1 PE=1 SV=1	0.0793531	0.00572919	-0.0216878	-0.00718267	-0.00669169	-0.0183651	-0.0265012	0.00598326	-0.0378813	0.0008694	-0.017574	-0.0329801	0.011699	-0.000653925	0.00347172	-0.00016788	0.0405008
																						248	248	sp|P02748|CO9_HUMAN	N/A	N/A	Complement component C9 OS=Homo sapiens OX=9606 GN=C9 PE=1 SV=2	0.0893629	0.0042134	0.00909579	0.00295414	-0.00574251	-0.0079513	0.0232704	0.0368984	3.65458e-05	0.00185768	0.0160686	-0.0399178	0.00656027	-0.0152502	-0.0573445	0.0162655	-0.0139164
																						249	249	sp|P12956|XRCC6_HUMAN	N/A	N/A	X-ray repair cross-complementing protein 6 OS=Homo sapiens OX=9606 GN=XRCC6 PE=1 SV=2	0.0550915	-7.69288e-05	-0.0329464	-0.00688864	-0.00811604	-0.0297482	0.0039321	-0.0168874	-0.000506531	0.00930537	0.00712004	0.00321135	-0.00514878	0.0107345	-0.00493159	-0.00623353	-0.0172599
																						250	250	sp|P15531|NDKA_HUMAN	N/A	N/A	Nucleoside diphosphate kinase A OS=Homo sapiens OX=9606 GN=NME1 PE=1 SV=1	0.0404806	-0.00299966	-0.00761566	-0.00213314	0.000587528	-0.0101884	-0.0039938	-0.00955994	0.00743552	0.008544	-0.0153844	-0.0157361	0.0189737	-0.00231182	0.00294148	-0.0175121	0.00789796
																						251	251	sp|P07384|CAN1_HUMAN	N/A	N/A	Calpain-1 catalytic subunit OS=Homo sapiens OX=9606 GN=CAPN1 PE=1 SV=1	0.122741	0.0241647	-0.00351538	0.0104011	0.0174024	-0.0272811	-0.0629263	0.0250119	0.0543462	0.00343746	0.0129306	0.0143632	-0.00377383	0.0257365	0.0676407	0.00612097	-0.0100132
																						252	252	sp|P14550|AK1A1_HUMAN	N/A	N/A	Aldo-keto reductase family 1 member A1 OS=Homo sapiens OX=9606 GN=AKR1A1 PE=1 SV=3	0.0633865	0.00492836	-0.0334639	-0.000602166	0.000368061	-0.00949395	-0.0163054	0.00170587	-0.0298244	-0.000170241	0.00336403	-0.0105909	-0.0355367	0.00725833	-0.00793322	0.0041808	0.0102641
																						253	253	sp|P11766|ADHX_HUMAN	N/A	N/A	Alcohol dehydrogenase class-3 OS=Homo sapiens OX=9606 GN=ADH5 PE=1 SV=4	0.10589	0.00594772	-0.0137097	-0.00491328	0.00120912	-0.0266276	-0.040351	-0.0145748	-0.0228974	0.0679305	-0.0119034	-0.0238259	-0.00183482	-0.00857765	0.025339	-0.0380724	0.0199365
																						254	254	sp|P02743|SAMP_HUMAN	N/A	N/A	Serum amyloid P-component OS=Homo sapiens OX=9606 GN=APCS PE=1 SV=2	0.101167	-0.00260895	0.00393115	0.00153385	-0.0195795	-0.0298304	0.0257137	0.0249263	-0.0126974	0.0161951	-0.0230835	-0.025884	-0.00559991	0.0267295	0.0124798	-0.0516161	-0.0496219
																						255	255	sp|P36222|CH3L1_HUMAN	N/A	N/A	Chitinase-3-like protein 1 OS=Homo sapiens OX=9606 GN=CHI3L1 PE=1 SV=2	0.0991277	0.0242887	-0.00874885	-0.0142351	0.00425376	0.0585463	-0.0199496	-0.0041563	0.0334531	-0.0195734	0.0211294	0.0189463	-0.00316423	-0.000883574	0.0435004	-0.0277483	0.0107464
																						256	256	sp|P12109|CO6A1_HUMAN	N/A	N/A	Collagen alpha-1(VI) chain OS=Homo sapiens OX=9606 GN=COL6A1 PE=1 SV=3	0.12256	0.0185419	0.00195846	-0.0221209	-0.000556827	0.0206443	-0.0292581	-0.0196852	0.0726123	0.0428794	0.0105244	-0.0611498	-0.0131457	-0.0120221	0.00663017	-0.0264761	-0.0221474
																						257	257	sp|P0DOX2|IGA2_HUMAN	N/A	N/A	Immunoglobulin alpha-2 heavy chain OS=Homo sapiens OX=9606 PE=1 SV=2	0.0944285	0.00293484	-0.00441693	0.044354	0.0091256	0.025007	-0.01081	-0.0124944	0.00601161	-0.0285816	-0.00124923	0.000311786	0.00226879	-0.0367175	0.0312808	-0.03587	-0.038296
																						258	258	sp|P63241|IF5A1_HUMAN	N/A	N/A	Eukaryotic translation initiation factor 5A-1 OS=Homo sapiens OX=9606 GN=EIF5A PE=1 SV=2	0.0551564	-0.00222739	-0.0217945	-0.00736106	-0.0109192	-0.00646479	0.000970963	-0.00529689	-0.0149014	0.0137478	0.00837997	-0.00634408	-0.00767249	-0.0165102	0.0278021	-0.00442361	-0.0259336
																						259	259	sp|P15880|RS2_HUMAN	N/A	N/A	40S ribosomal protein S2 OS=Homo sapiens OX=9606 GN=RPS2 PE=1 SV=2	0.0629082	0.001146	-0.0289626	-0.00663701	-0.0114399	-0.018659	0.018267	-0.0190405	0.0135711	0.00134582	0.0183147	0.00585865	-0.00514165	0.00460605	0.0171056	-0.0160431	-0.0272878
																						260	260	sp|P10768|ESTD_HUMAN	N/A	N/A	S-formylglutathione hydrolase OS=Homo sapiens OX=9606 GN=ESD PE=1 SV=2	0.102528	0.0169927	0.00979365	-0.0154006	-0.00801635	-0.000196002	0.0183395	-0.0373459	-0.0336306	-0.0173118	-0.0128511	0.0429834	-0.0200766	-0.0390813	0.0123146	-0.0329801	0.0384917
																						261	261	sp|Q86VP6|CAND1_HUMAN	N/A	N/A	Cullin-associated NEDD8-dissociated protein 1 OS=Homo sapiens OX=9606 GN=CAND1 PE=1 SV=2	0.116459	-0.00548081	-0.0170949	-0.0107203	0.0315604	-0.0245622	0.00189731	0.0132827	-0.0120498	-0.0159999	0.0704111	-0.0340583	0.00448054	-0.0358792	0.0374535	-0.0350992	0.0297517
																						262	262	sp|Q9Y265|RUVB1_HUMAN	N/A	N/A	RuvB-like 1 OS=Homo sapiens OX=9606 GN=RUVBL1 PE=1 SV=1	0.0349626	0.00694884	-0.0213906	-0.0135815	0.00123951	-0.000736936	-0.0110509	0.00791476	-0.0071367	-0.0103955	0.00212736	-0.00879301	-0.0083524	0.00498054	0.00144337	0.00217072	0.00174148
																						263	263	sp|P47756|CAPZB_HUMAN	N/A	N/A	F-actin-capping protein subunit beta OS=Homo sapiens OX=9606 GN=CAPZB PE=1 SV=4	0.0564854	-0.000123141	-0.0145353	0.00355787	-0.0107766	-0.00319205	-0.00983694	0.00319982	-0.000103324	0.00911417	0.0140211	0.0101515	0.00482367	-0.0199745	0.0243998	-0.0343933	0.0122517
																						264	264	sp|Q9UBC9|SPRR3_HUMAN	N/A	N/A	Small proline-rich protein 3 OS=Homo sapiens OX=9606 GN=SPRR3 PE=1 SV=2	0.119645	0.00509519	0.00156865	0.0517302	0.00253018	0.0112075	0.0240506	-0.0133988	-0.00922704	0.0368684	0.00441611	0.00920637	0.0194262	-0.0296835	-0.0316644	0.0824106	-0.0109171
																						265	265	sp|Q15366|PCBP2_HUMAN	N/A	N/A	Poly(rC)-binding protein 2 OS=Homo sapiens OX=9606 GN=PCBP2 PE=1 SV=1	0.082943	0.0106738	-0.0219581	-0.0165627	-0.0107569	-0.0294137	0.017605	-0.0457871	-0.0106816	-0.0228007	-0.0089163	0.0195429	-0.0233781	-0.00964031	0.026288	-0.0138939	0.00170136
																						266	266	sp|P31943|HNRH1_HUMAN	N/A	N/A	Heterogeneous nuclear ribonucleoprotein H OS=Homo sapiens OX=9606 GN=HNRNPH1 PE=1 SV=4	0.0608158	0.00342693	-0.0194293	-0.009424	-0.00891652	-0.0224344	0.00865202	-0.0401072	0.0133818	0.000339799	0.00613907	0.0153376	-0.00687211	-0.0209356	-0.00372568	-0.00107615	0.00125417
																						267	267	sp|P13727|PRG2_HUMAN	N/A	N/A	Bone marrow proteoglycan OS=Homo sapiens OX=9606 GN=PRG2 PE=1 SV=2	0.126659	0.000423084	0.00986663	0.00453578	-0.0138409	-0.0101902	0.052389	0.0643352	0.0238622	-0.0242679	-0.0544049	0.00174541	-0.0473329	0.00990914	0.0440821	0.00526695	-0.0177341
																						268	268	sp|P02452|CO1A1_HUMAN	N/A	N/A	Collagen alpha-1(I) chain OS=Homo sapiens OX=9606 GN=COL1A1 PE=1 SV=5	0.0861849	-0.00216505	-0.00485689	0.00433534	-0.0147083	-0.0123043	0.0018187	-0.014006	0.0120056	0.0414043	0.0222272	-0.0042724	0.0371652	0.00300798	0.0329463	0.0217983	0.0386248
																						269	269	sp|P19652|A1AG2_HUMAN	N/A	N/A	Alpha-1-acid glycoprotein 2 OS=Homo sapiens OX=9606 GN=ORM2 PE=1 SV=2	0.081791	0.0163002	0.0233785	-0.0167626	-0.0209396	0.00188315	0.0321108	0.00368464	-0.0241202	-0.00485129	0.0338806	-0.00633385	0.00199178	-0.0451098	0.0104771	-0.00725888	-0.0107331
																						270	270	sp|Q13231|CHIT1_HUMAN	N/A	N/A	Chitotriosidase-1 OS=Homo sapiens OX=9606 GN=CHIT1 PE=1 SV=1	0.0534367	0.0117963	0.00987353	-0.00876126	0.0013149	0.0137167	-0.00196709	-0.0202473	0.00466079	-0.0137034	-0.00826821	-0.017183	-0.0169225	0.0156829	0.00970238	-0.0174118	0.0208715
																						271	271	sp|Q7Z7G0|TARSH_HUMAN	N/A	N/A	Target of Nesh-SH3 OS=Homo sapiens OX=9606 GN=ABI3BP PE=1 SV=1	0.0808919	0.0109857	-0.00631229	-0.0215569	0.00112341	0.0357037	-0.0121264	-0.00231786	0.036676	0.0131641	0.0237699	-0.0380292	-0.00974898	0.00115659	0.00521833	-0.0197958	0.021088
																						272	272	sp|P27169|PON1_HUMAN	N/A	N/A	Serum paraoxonase/arylesterase 1 OS=Homo sapiens OX=9606 GN=PON1 PE=1 SV=3	0.0574477	-0.000943131	0.00242781	0.00859828	-0.00681372	-0.0259316	0.00552552	0.0118815	0.00788052	0.035549	-0.016309	-0.006323	0.0104692	0.00795735	0.0039495	0.00979368	-0.0203153
																						273	273	sp|P04844|RPN2_HUMAN	N/A	N/A	Dolichyl-diphosphooligosaccharide--protein glycosyltransferase subunit 2 OS=Homo sapiens OX=9606 GN=RPN2 PE=1 SV=3	0.0416115	-0.00219111	-0.00964397	-0.00320424	0.00704462	-0.00819813	0.0130963	-0.00988573	0.0140234	-0.00240024	-0.0100562	0.00521427	-0.00969373	0.0134054	0.000165433	0.0234366	-0.00914667
																						274	274	sp|P07910|HNRPC_HUMAN	N/A	N/A	Heterogeneous nuclear ribonucleoproteins C1/C2 OS=Homo sapiens OX=9606 GN=HNRNPC PE=1 SV=4	0.0868714	-0.00239083	-0.0454744	-0.009193	-0.0183673	-0.0520878	0.00633191	-0.0296156	0.0244334	0.00766986	0.00732856	-0.0066088	-0.0144523	-0.00130391	0.0172686	0.00707262	-0.0104319
																						275	275	sp|P07741|APT_HUMAN	N/A	N/A	Adenine phosphoribosyltransferase OS=Homo sapiens OX=9606 GN=APRT PE=1 SV=2	0.0704033	0.00040497	-0.021809	-0.00809895	0.0153303	-0.0139297	-0.0107523	0.0208559	-0.0289551	-0.00655235	0.0186492	-0.0177936	0.00490108	-0.00940479	0.0172244	-0.0271017	0.0273167
																						276	276	sp|Q92876|KLK6_HUMAN	N/A	N/A	Kallikrein-6 OS=Homo sapiens OX=9606 GN=KLK6 PE=1 SV=1	0.0723884	0.0203678	0.0111167	-0.0218224	0.00619243	0.0226946	-0.0233678	-0.0155904	0.025131	0.0188879	0.0137837	-0.0118065	-0.034501	-0.00972643	0.0108272	-0.012083	-0.00413099
																						277	277	sp|P28066|PSA5_HUMAN	N/A	N/A	Proteasome subunit alpha type-5 OS=Homo sapiens OX=9606 GN=PSMA5 PE=1 SV=3	0.0523456	0.00217308	-0.0169925	-0.00914607	-0.00222859	-0.00888203	-0.0198965	0.0092662	-0.0159526	-0.00200966	-0.00436745	-0.0292722	0.0101219	-0.00702549	-0.0126671	0.001174	0.0186884
																						278	278	sp|P62424|RL7A_HUMAN	N/A	N/A	60S ribosomal protein L7a OS=Homo sapiens OX=9606 GN=RPL7A PE=1 SV=2	0.0578366	-0.00243465	-0.0212534	-0.00877841	-0.00544592	-0.00526438	0.0264163	0.000562319	0.0143111	-0.0139671	0.00375499	-0.000793369	-0.0192603	-0.0174405	-0.0153178	-0.0175583	-0.0205473
																						279	279	sp|P05388|RLA0_HUMAN	N/A	N/A	60S acidic ribosomal protein P0 OS=Homo sapiens OX=9606 GN=RPLP0 PE=1 SV=1	0.1178	-0.0170319	-0.0176695	-0.0149325	-0.00128723	0.00701263	-0.00278971	0.00734773	0.0308545	-0.0225253	0.0699734	0.0212279	-0.0247216	-0.0340856	0.0379081	-0.0360693	0.0402697
																						280	280	sp|Q96PD5|PGRP2_HUMAN	N/A	N/A	N-acetylmuramoyl-L-alanine amidase OS=Homo sapiens OX=9606 GN=PGLYRP2 PE=1 SV=1	0.0972359	-0.00625443	-0.000448384	0.0031622	0.0225691	-0.0186869	0.0194784	0.0296946	0.0107418	0.0435083	0.000892364	0.040084	-0.0381337	-0.0145315	-0.0425318	-0.00543206	-0.0128869
																						281	281	sp|P03973|SLPI_HUMAN	N/A	N/A	Antileukoproteinase OS=Homo sapiens OX=9606 GN=SLPI PE=1 SV=2	0.100495	0.00721305	-0.00966611	0.0544548	0.0157603	0.0157812	-0.00602058	-0.0235261	-0.00678017	0.0411243	0.00911991	0.0326702	0.0114028	0.022716	0.0450193	0.0113669	0.0145493
																						282	282	sp|P62826|RAN_HUMAN	N/A	N/A	GTP-binding nuclear protein Ran OS=Homo sapiens OX=9606 GN=RAN PE=1 SV=3	0.0685466	-0.0118021	-0.0129532	-0.00394808	0.0126106	-0.0317838	0.00172393	0.00655373	-0.00278095	0.00194193	-0.00264133	-0.0322731	0.0450553	-0.00184259	0.00502993	-0.00640218	0.00106144
																						283	283	sp|O75874|IDHC_HUMAN	N/A	N/A	Isocitrate dehydrogenase [NADP] cytoplasmic OS=Homo sapiens OX=9606 GN=IDH1 PE=1 SV=2	0.0800882	-0.00248948	-0.0152585	0.00173126	9.37406e-05	-0.020659	-0.033435	0.014267	-0.0243462	0.037391	0.0169287	0.0182728	0.0278263	0.00917067	0.00959933	-0.0241918	0.0166362
																						284	284	sp|P50990|TCPQ_HUMAN	N/A	N/A	T-complex protein 1 subunit theta OS=Homo sapiens OX=9606 GN=CCT8 PE=1 SV=4	0.0605589	0.000206999	-0.0217776	-0.00953776	-0.00357321	-0.0194928	-0.0185817	0.00994862	-0.0146568	0.00463763	-0.0157908	-0.030378	0.0103894	-0.0116705	0.0034939	-0.0117624	0.0214921
																						285	285	sp|P84077|ARF1_HUMAN	N/A	N/A	ADP-ribosylation factor 1 OS=Homo sapiens OX=9606 GN=ARF1 PE=1 SV=2	0.039847	-0.000567278	-0.0151209	-0.00280981	0.00342234	-0.0113229	-3.37311e-06	-0.00753485	0.000326881	-0.00102855	0.0039879	-0.00738738	0.022065	-0.00987708	0.00649484	-0.0209029	-0.00436538
																						286	286	sp|Q14204|DYHC1_HUMAN	N/A	N/A	Cytoplasmic dynein 1 heavy chain 1 OS=Homo sapiens OX=9606 GN=DYNC1H1 PE=1 SV=5	0.0647713	-0.000777271	-0.0220007	-0.00887045	0.0187551	-0.00810646	0.0179436	-0.000345734	-0.00755872	-0.0172958	0.024503	-0.00159537	-0.0293015	-0.0259682	0.018426	0.00765812	-0.00146215
																						287	287	sp|P07225|PROS_HUMAN	N/A	N/A	Vitamin K-dependent protein S OS=Homo sapiens OX=9606 GN=PROS1 PE=1 SV=1	0.0492924	0.00188891	0.00272502	-0.00771795	-0.00771825	0.0151406	-0.0209823	-0.00360706	0.0109096	0.00922306	0.00065191	-0.012869	-0.0303584	0.00490878	-0.00556424	0.0159406	0.00402449
																						288	288	sp|P19338|NUCL_HUMAN	N/A	N/A	Nucleolin OS=Homo sapiens OX=9606 GN=NCL PE=1 SV=3	0.0599823	-0.000907555	-0.0302237	-0.00690006	-7.67361e-05	-0.0244062	0.0110093	-0.0143852	0.0140743	-0.0119796	0.0260358	0.00478418	-0.0154652	-0.00318838	-0.00254834	0.00014743	-0.0203459
																						289	289	sp|P25789|PSA4_HUMAN	N/A	N/A	Proteasome subunit alpha type-4 OS=Homo sapiens OX=9606 GN=PSMA4 PE=1 SV=1	0.113507	-0.00550178	-0.00864265	0.00314282	-0.027088	0.0197595	-0.0253512	0.0211044	-0.00664606	0.00947903	0.0388692	0.0118793	-0.0310017	-0.0338449	0.0667933	-0.0340753	0.0322768
																						290	290	sp|P01619|KV320_HUMAN	N/A	N/A	Immunoglobulin kappa variable 3-20 OS=Homo sapiens OX=9606 GN=IGKV3-20 PE=1 SV=2	0.21522	0.0219923	0.00101063	0.135492	0.0451781	0.0433199	-0.012227	-0.0245324	0.0297102	-0.0604502	-0.0601718	-0.0126924	-0.0241686	0.0140355	0.085021	-0.061448	-0.0519944
																						291	291	sp|P39023|RL3_HUMAN	N/A	N/A	60S ribosomal protein L3 OS=Homo sapiens OX=9606 GN=RPL3 PE=1 SV=2	0.0526154	-0.00652104	-0.0154101	-0.00755733	-0.00564427	0.00726209	0.000577796	-0.00670286	-0.0106049	-0.00551194	0.0101091	0.00692215	-0.041966	-0.0101355	0.0112404	-0.0041811	0.00086943
																						292	292	sp|P35232|PHB_HUMAN	N/A	N/A	Prohibitin OS=Homo sapiens OX=9606 GN=PHB PE=1 SV=1	0.0517529	-0.00395335	-0.022085	-0.00830291	-0.00969226	-0.00442026	0.00517755	-0.0156073	0.0233905	-0.00627577	0.0191807	0.00811275	-0.0163174	0.00651401	-0.00853397	-0.00794187	-0.0160426
																						293	293	sp|P51148|RAB5C_HUMAN	N/A	N/A	Ras-related protein Rab-5C OS=Homo sapiens OX=9606 GN=RAB5C PE=1 SV=2	0.0237838	-0.000217973	-0.0107484	-0.00132469	-0.00483574	-0.0047587	-0.00632268	0.00153405	0.00384421	-0.00524621	0.00698839	0.011663	0.00459072	-0.00166105	-0.000918773	-0.0100729	0.0025839
																						294	294	sp|P08185|CBG_HUMAN	N/A	N/A	Corticosteroid-binding globulin OS=Homo sapiens OX=9606 GN=SERPINA6 PE=1 SV=1	0.0980158	0.0119501	-0.000329484	-0.0108707	-0.0144801	0.0133988	-0.0235018	0.0517046	0.0166375	-0.0316123	0.0308914	0.0386248	0.000948816	-0.0237825	0.00126623	-0.0119141	0.0360383
																						295	295	sp|P23246|SFPQ_HUMAN	N/A	N/A	Splicing factor, proline- and glutamine-rich OS=Homo sapiens OX=9606 GN=SFPQ PE=1 SV=2	0.0346549	0.000683884	-0.0104274	-0.00230148	-0.00444389	-0.018217	-0.000248424	-0.00877781	0.0152091	0.00611019	0.0067401	-0.00697953	0.0106835	0.00252559	0.00801629	0.00368934	0.0098268
																						296	296	sp|P07585|PGS2_HUMAN	N/A	N/A	Decorin OS=Homo sapiens OX=9606 GN=DCN PE=1 SV=1	0.0726365	-0.00293805	-0.00272952	-0.00080461	-0.0146311	0.00331234	-0.010978	0.00495162	0.0209136	0.000136477	0.0313522	-0.0298984	-0.000305598	0.00538559	0.019448	-0.0415521	0.021002
																						297	297	sp|P07437|TBB5_HUMAN	N/A	N/A	Tubulin beta chain OS=Homo sapiens OX=9606 GN=TUBB PE=1 SV=2	0.0870965	0.000207114	-0.0354564	-0.00680454	-0.0163569	-0.0436148	-0.00470148	-0.0199645	0.0252147	-0.0136689	-0.0185355	-0.0256021	0.0253326	-0.0318313	0.00262612	0.00251531	0.0142116
																						298	298	sp|O00264|PGRC1_HUMAN	N/A	N/A	Membrane-associated progesterone receptor component 1 OS=Homo sapiens OX=9606 GN=PGRMC1 PE=1 SV=3	0.145116	-0.00482496	-0.0128813	-0.00484633	-0.0099655	-0.0309324	0.0135191	-0.0490538	0.0577155	-0.00793109	-0.00670279	-0.0697873	0.0262222	-0.0488333	0.0472526	0.0452227	0.0392603
																						299	299	sp|P00441|SODC_HUMAN	N/A	N/A	Superoxide dismutase [Cu-Zn] OS=Homo sapiens OX=9606 GN=SOD1 PE=1 SV=2	0.0628376	-0.00892752	-0.00637649	-0.00506923	0.00485718	0.00423626	-0.00537117	0.0136395	-0.0178695	0.00327227	0.0147257	-0.00276829	-0.00216534	-0.0485613	-0.0131379	-0.00879453	0.0194606
																						300	300	sp|P62979|RS27A_HUMAN	N/A	N/A	Ubiquitin-40S ribosomal protein S27a OS=Homo sapiens OX=9606 GN=RPS27A PE=1 SV=2	0.0850854	0.000756339	-0.0368284	0.00755073	-0.0166351	-0.022028	-0.0495044	0.0117759	-0.00833193	0.0172981	0.00993871	0.0342346	-0.00530769	-0.00160602	0.0020532	0.0155683	0.0236116
																						301	301	sp|P60891|PRPS1_HUMAN	N/A	N/A	Ribose-phosphate pyrophosphokinase 1 OS=Homo sapiens OX=9606 GN=PRPS1 PE=1 SV=2	0.0744986	-0.00744645	-0.013293	-0.00822816	0.00364764	0.0181143	-0.00469219	0.00323726	-0.0103591	-0.0238974	0.0286316	-0.00969801	-0.0102536	0.00285211	0.0374322	0.0230103	-0.0352153
																						302	302	sp|P61586|RHOA_HUMAN	N/A	N/A	Transforming protein RhoA OS=Homo sapiens OX=9606 GN=RHOA PE=1 SV=1	0.0899723	0.00324432	-0.0272551	0.0050788	0.00785335	-0.0236539	-0.026347	0.0200596	-0.0135551	0.0403759	-0.016714	0.0410493	0.00353224	0.0136932	-0.0172796	-0.0312507	0.0185633
																						303	303	sp|P59665|DEF1_HUMAN	N/A	N/A	Neutrophil defensin 1 OS=Homo sapiens OX=9606 GN=DEFA1 PE=1 SV=1	0.45335	0.0384113	0.00220699	0.331054	0.0203218	0.133158	0.092134	-0.0852696	-0.0544315	-0.0756454	-0.0336435	-0.131384	-0.0306379	-0.00968256	-0.169016	-0.0596001	-0.0177709
																						304	304	sp|Q08257|QOR_HUMAN	N/A	N/A	Quinone oxidoreductase OS=Homo sapiens OX=9606 GN=CRYZ PE=1 SV=1	0.0737081	0.00365429	-0.0298605	-0.0121696	0.000822702	-0.00402025	-0.0117674	0.0172587	-0.0421487	0.00264728	0.00105271	0.00159909	-0.0410443	0.000538734	0.0133284	0.0148289	-0.00754617
																						305	305	sp|Q9Y2Q3|GSTK1_HUMAN	N/A	N/A	Glutathione S-transferase kappa 1 OS=Homo sapiens OX=9606 GN=GSTK1 PE=1 SV=3	0.0540194	0.00222952	-0.026541	-0.00625159	-0.00369312	-0.0119876	0.0126684	-0.0102723	0.00149264	-0.0118172	0.0141063	0.0129593	-0.0122431	0.0119975	-0.00693568	-0.00771381	-0.028914
																						306	306	sp|P68032|ACTC_HUMAN	N/A	N/A	Actin, alpha cardiac muscle 1 OS=Homo sapiens OX=9606 GN=ACTC1 PE=1 SV=1	0.130228	0.00846949	-0.0637812	0.0243185	-0.0176123	-0.0592909	-0.0339013	0.0143678	0.0300644	0.00701084	-0.0365029	0.0239824	0.0506513	-0.0112948	-0.0140416	-0.0266866	0.0241582
																						307	307	sp|O75083|WDR1_HUMAN	N/A	N/A	WD repeat-containing protein 1 OS=Homo sapiens OX=9606 GN=WDR1 PE=1 SV=4	0.0434436	0.00284846	-0.0190222	0.00356077	-0.00218845	-0.0173057	-0.0126044	-0.00159815	-0.00745771	0.00315722	4.29483e-05	0.00207318	-0.00116483	-0.00216068	-0.0036082	-0.0301861	-0.0062355
																						308	308	sp|P60900|PSA6_HUMAN	N/A	N/A	Proteasome subunit alpha type-6 OS=Homo sapiens OX=9606 GN=PSMA6 PE=1 SV=1	0.064004	0.00626498	-0.0166324	0.00585774	0.0114591	0.0107724	-0.0328553	0.0194328	0.00246127	0.001954	-0.00238431	-0.0412479	-0.00568117	0.00787938	0.00882427	0.00604287	0.0107777
																						309	309	sp|P26599|PTBP1_HUMAN	N/A	N/A	Polypyrimidine tract-binding protein 1 OS=Homo sapiens OX=9606 GN=PTBP1 PE=1 SV=1	0.0997899	-0.00459513	-0.0241027	-0.0107893	0.0135037	-0.0168325	0.0203487	-0.00885752	0.0044446	-0.0503176	0.0649799	-0.0214685	-0.00759923	-0.0250446	0.00217666	-0.017603	0.00684593
																						310	310	sp|Q53GD3|CTL4_HUMAN	N/A	N/A	Choline transporter-like protein 4 OS=Homo sapiens OX=9606 GN=SLC44A4 PE=1 SV=2	0.032258	0.0102934	-0.0108132	-0.00894375	0.00680419	0.0146306	-0.0117608	0.00949739	0.00249168	-0.00566666	0.00317981	0.0102885	0.000384915	-0.00223646	0.000375423	0.00322711	0.00887974
																						311	311	sp|P78527|PRKDC_HUMAN	N/A	N/A	DNA-dependent protein kinase catalytic subunit OS=Homo sapiens OX=9606 GN=PRKDC PE=1 SV=3	0.038663	0.00353882	-0.0191753	-0.00474827	-0.00639212	-0.0132484	0.0068753	-0.0159846	0.00663237	-0.00633363	0.0130588	0.00990711	-0.0103582	0.00218998	0.00831558	0.00603931	-0.00155325
																						312	312	sp|P62277|RS13_HUMAN	N/A	N/A	40S ribosomal protein S13 OS=Homo sapiens OX=9606 GN=RPS13 PE=1 SV=2	0.0682859	0.00247674	-0.0367843	-0.00982453	-0.00706704	-0.021229	0.0179698	-0.0213857	0.0144863	-0.00849098	0.0174436	0.0120097	-0.00666069	0.0118191	-0.00331408	-0.0101628	-0.0299594
																						313	313	sp|P05543|THBG_HUMAN	N/A	N/A	Thyroxine-binding globulin OS=Homo sapiens OX=9606 GN=SERPINA7 PE=1 SV=2	0.053699	0.00953552	0.0172413	-0.00560526	-0.0115333	-0.00297757	0.0219894	0.013658	0.00250039	-0.0143645	-0.00341371	0.00436573	-0.0262189	-0.00274422	0.0260042	-0.00457319	0.00407728
																						314	314	sp|P03952|KLKB1_HUMAN	N/A	N/A	Plasma kallikrein OS=Homo sapiens OX=9606 GN=KLKB1 PE=1 SV=1	0.0636493	-0.00480166	0.00923948	0.00592106	-0.00928744	-0.00679781	0.0233172	0.0269595	0.00533351	-0.00567411	0.00114423	-0.0205158	0.0089027	0.0360238	-0.0228436	-0.0110694	0.000770007
																						315	315	sp|P26373|RL13_HUMAN	N/A	N/A	60S ribosomal protein L13 OS=Homo sapiens OX=9606 GN=RPL13 PE=1 SV=4	0.0828567	0.000581475	-0.0364049	-0.0106485	-0.0111563	-0.0262383	0.0260274	-0.0410489	0.0306529	-0.00604726	0.0105733	-0.0112395	0.00620164	-0.00418743	0.00155971	-0.00469971	-0.0309196
																						316	316	sp|P29622|KAIN_HUMAN	N/A	N/A	Kallistatin OS=Homo sapiens OX=9606 GN=SERPINA4 PE=1 SV=3	0.0400164	0.0119816	0.00843465	-0.00457101	0.000863132	-0.00252097	-0.00635754	-0.00529636	0.0123945	-0.00138122	0.0121025	0.0153263	0.000385382	-0.00183802	0.00666343	-0.0257305	0.00657707
																						317	317	sp|P13647|K2C5_HUMAN	N/A	N/A	Keratin, type II cytoskeletal 5 OS=Homo sapiens OX=9606 GN=KRT5 PE=1 SV=3	0.150302	0.00905592	-0.000564359	0.052322	-0.0094482	-0.00154266	0.0220454	-0.00174687	-0.0119465	0.0154449	0.0217952	-0.0239255	0.0148369	-0.0657702	-0.0797056	0.078763	0.0256673
																						318	318	sp|P62241|RS8_HUMAN	N/A	N/A	40S ribosomal protein S8 OS=Homo sapiens OX=9606 GN=RPS8 PE=1 SV=2	0.0676548	0.00170476	-0.0345023	-0.00990557	-0.00456192	-0.0184754	0.0269277	-0.0235968	0.0175098	-0.00662195	0.0136188	0.00691888	-0.00177701	0.0070064	-0.0138505	-0.00283316	-0.0283861
																						319	319	sp|P06702|S10A9_HUMAN	N/A	N/A	Protein S100-A9 OS=Homo sapiens OX=9606 GN=S100A9 PE=1 SV=1	0.212715	-0.0158456	0.0192141	0.0598452	-0.00357111	0.0338156	0.0440951	0.0135998	-0.0140222	-0.0783224	0.0785196	-0.0522967	0.0120159	0.00727064	-0.0752764	-0.12899	-0.00518569
																						320	320	sp|P15941|MUC1_HUMAN	N/A	N/A	Mucin-1 OS=Homo sapiens OX=9606 GN=MUC1 PE=1 SV=3	0.0711169	0.0254965	-0.0167023	-0.00775644	0.0048297	0.0161684	-0.0284097	0.0307166	0.0113837	0.0142683	0.0222619	-0.00533611	-0.0200401	0.0145059	-0.0221871	0.00240532	-0.00810802
																						321	321	sp|P48735|IDHP_HUMAN	N/A	N/A	Isocitrate dehydrogenase [NADP], mitochondrial OS=Homo sapiens OX=9606 GN=IDH2 PE=1 SV=2	0.0439501	-0.00021536	-0.0211615	-0.00415098	-0.00564047	-0.0217888	0.00403396	-0.0123444	0.016612	-0.0173547	0.00347792	-0.00258466	-0.00285307	0.00126612	-0.012596	0.00510847	-0.000936203
[truncated: 577 more rows]

## Sheet: DA NORMALIZADA
Row	Index	Sample Name	Sample ID	Group	D1 (62.2 %)	D2 (37.8 %)		Row	Index	Peak Name	m/z	Ret. Time	Group	Impact	D1 (62.2 %)	D2 (37.8 %)
[truncated: 898 more rows]

[truncated: 3 more sheets: t-test A to B NORMALIZADO, t-test A to C NORMALIZADO, t-test B to C NORMALIZADO]
