# Supplementary material for: Proteomic Profiling Identifies Candidate Diagnostic Biomarkers of Hydrosalpinx in Endometrial Fluid: A Pilot Study
Source: Int J Mol Sci. 2024 Jan 12;25(2):968. doi: 10.3390/ijms25020968 (PMC10816103; doi:10.3390/ijms25020968)
Supplement: Supplementary file 1 [file ijms-25-00968-s001.zip › Table S3 - CystvsPre gProfiler.xlsx]

## Sheet: Hoja1
Table S3. Gene ontology biological processes enriched for differentially abundant proteins between hydrosalpinx cyst fluid and pre-salpingectomy endometrial fluid.
GO.ID	Description	p.Val	FDR	Phenotype	Genes
GO:0045428	regulation of nitric oxide biosynthetic process	0.0125744	0.0125744	-1	P63000, P00966, O94760
GO:0080164	regulation of nitric oxide metabolic process	0.0146871	0.0146871	-1	P63000, P00966, O94760
GO:0000052	citrulline metabolic process	0.0199438	0.0199438	-1	P00966, O94760
GO:0006809	nitric oxide biosynthetic process	0.0254665	0.0254665	-1	P63000, P00966, O94760
GO:0046209	nitric oxide metabolic process	0.0324016	0.0324016	-1	P63000, P00966, O94760
GO:2001057	reactive nitrogen species metabolic process	0.0336663	0.0336663	-1	P63000, P00966, O94760
