# Supplementary material for: Proteomic Profiling Identifies Candidate Diagnostic Biomarkers of Hydrosalpinx in Endometrial Fluid: A Pilot Study
Source: Int J Mol Sci. 2024 Jan 12;25(2):968. doi: 10.3390/ijms25020968 (PMC10816103; doi:10.3390/ijms25020968)
Supplement: Supplementary file 1 [file ijms-25-00968-s001.zip › Table S6 - PrevsPost gProfiler.xlsx]

## Sheet: Hoja1
Table S6. Gene ontology biological processes enriched for differentially abundant proteins between pre- and post-salpingectomy endometrial fluid.
GO.ID	Description	p.Val	FDR	Phenotype	Genes
GO:0046903	secretion	5.2986e-06	5.2986e-06	1	P54108,P10909,Q53GD3,Q08380,P12821,P41222,O00560,P15311,P36222,Q14393,P13987,Q8N2S1,P0DMV9,P61916,P07225,Q10588,P25774
GO:0045055	regulated exocytosis	9.42656e-06	9.42656e-06	1	P54108,P10909,Q08380,P41222,O00560,P36222,Q14393,P13987,P0DMV9,P61916,P07225,Q10588,P25774
GO:0032940	secretion by cell	1.08317e-05	1.08317e-05	1	P54108,P10909,Q53GD3,Q08380,P41222,O00560,P15311,P36222,Q14393,P13987,Q8N2S1,P0DMV9,P61916,P07225,Q10588,P25774
GO:0140352	export from cell	2.05947e-05	2.05947e-05	1	P54108,P10909,Q53GD3,Q08380,P41222,O00560,P15311,P36222,Q14393,P13987,Q8N2S1,P0DMV9,P61916,P07225,Q10588,P25774
GO:0006887	exocytosis	4.8267e-05	4.8267e-05	1	P54108,P10909,Q08380,P41222,O00560,P36222,Q14393,P13987,P0DMV9,P61916,P07225,Q10588,P25774
GO:0002444	myeloid leukocyte mediated immunity	0.000358678	0.000358678	1	P54108,P12821,P41222,O00560,P36222,P13987,P0DMV9,P61916,Q10588,P25774
GO:0002446	neutrophil mediated immunity	0.0015605	0.0015605	1	P54108,P12821,O00560,P36222,P13987,P0DMV9,P61916,Q10588,P25774
GO:0002274	myeloid leukocyte activation	0.00194277	0.00194277	1	P54108,P10909,P41222,O00560,P36222,P13987,P0DMV9,P61916,Q10588,P25774
GO:0043299	leukocyte degranulation	0.00286259	0.00286259	1	P54108,P41222,O00560,P36222,P13987,P0DMV9,P61916,Q10588,P25774
GO:0002443	leukocyte mediated immunity	0.00310862	0.00310862	1	P54108,P10909,P12821,P41222,O00560,P36222,P13987,P0DMV9,P61916,Q10588,P25774
GO:0002275	myeloid cell activation involved in immune response	0.00353736	0.00353736	1	P54108,P41222,O00560,P36222,P13987,P0DMV9,P61916,Q10588,P25774
GO:0002252	immune effector process	0.00493716	0.00493716	1	P54108,P10909,P12821,P41222,O00560,P36222,P13987,P0DMV9,P61916,P07225,Q10588,P25774
GO:0043312	neutrophil degranulation	0.0127556	0.0127556	1	P54108,O00560,P36222,P13987,P0DMV9,P61916,Q10588,P25774
GO:0002283	neutrophil activation involved in immune response	0.0137527	0.0137527	1	P54108,O00560,P36222,P13987,P0DMV9,P61916,Q10588,P25774
GO:0001775	cell activation	0.0160031	0.0160031	1	P54108,P10909,P41222,O00560,P36222,P48506,Q14393,P13987,P0DMV9,P61916,Q10588,P25774,Q14254
GO:0042119	neutrophil activation	0.0169034	0.0169034	1	P54108,O00560,P36222,P13987,P0DMV9,P61916,Q10588,P25774
GO:0036230	granulocyte activation	0.0186951	0.0186951	1	P54108,O00560,P36222,P13987,P0DMV9,P61916,Q10588,P25774
GO:0045321	leukocyte activation	0.0273382	0.0273382	1	P54108,P10909,P41222,O00560,P36222,Q14393,P13987,P0DMV9,P61916,Q10588,P25774,Q14254
GO:0006508	proteolysis	0.0292371	0.0292371	1	Q7L266,P10909,P12821,O00560,P20827,Q16651,P48506,Q14393,Q8N2S1,P0DMV9,Q9Y265,P04632,P07225,P25774
GO:1903362	regulation of cellular protein catabolic process	0.0308552	0.0308552	1	P10909,O00560,P20827,P15311,P48506,P0DMV9
GO:0002366	leukocyte activation involved in immune response	0.0314107	0.0314107	1	P54108,P41222,O00560,P36222,P13987,P0DMV9,P61916,Q10588,P25774
GO:0002263	cell activation involved in immune response	0.0328178	0.0328178	1	P54108,P41222,O00560,P36222,P13987,P0DMV9,P61916,Q10588,P25774
GO:0042730	fibrinolysis	1.47889e-08	1.47889e-08	-1	P00734,P03952,P00747,P02671,P02675,P02679
GO:0030195	negative regulation of blood coagulation	2.00968e-08	2.00968e-08	-1	P00734,P01023,P03952,P00747,P02671,P02675,P02679
GO:1900047	negative regulation of hemostasis	2.29366e-08	2.29366e-08	-1	P00734,P01023,P03952,P00747,P02671,P02675,P02679
GO:0072378	blood coagulation, fibrin clot formation	2.41337e-08	2.41337e-08	-1	P00734,P01023,P03952,P02671,P02675,P02679
GO:0072376	protein activation cascade	2.41337e-08	2.41337e-08	-1	P00734,P01023,P03952,P02671,P02675,P02679
GO:0050819	negative regulation of coagulation	4.28558e-08	4.28558e-08	-1	P00734,P01023,P03952,P00747,P02671,P02675,P02679
GO:0030193	regulation of blood coagulation	1.1633e-07	1.1633e-07	-1	P00734,P01023,P03952,P00747,P02671,P02675,P02679
GO:1900046	regulation of hemostasis	1.42565e-07	1.42565e-07	-1	P00734,P01023,P03952,P00747,P02671,P02675,P02679
GO:0050818	regulation of coagulation	2.31161e-07	2.31161e-07	-1	P00734,P01023,P03952,P00747,P02671,P02675,P02679
GO:0061045	negative regulation of wound healing	3.95867e-07	3.95867e-07	-1	P00734,P01023,P03952,P00747,P02671,P02675,P02679
GO:1903035	negative regulation of response to wounding	1.38894e-06	1.38894e-06	-1	P00734,P01023,P03952,P00747,P02671,P02675,P02679
GO:0030449	regulation of complement activation	2.92495e-06	2.92495e-06	-1	P02747,P01031,P00734,P07357,P01023,P15169,P02745
GO:0006959	humoral immune response	3.62458e-06	3.62458e-06	-1	P02747,P01031,P00734,P07357,P01023,P15169,P02745,P02671,P02675,P02538
GO:0002920	regulation of humoral immune response	1.16777e-05	1.16777e-05	-1	P02747,P01031,P00734,P07357,P01023,P15169,P02745
GO:0061041	regulation of wound healing	1.43369e-05	1.43369e-05	-1	P00734,P01023,P03952,P00747,P02671,P02675,P02679
GO:0051241	negative regulation of multicellular organismal process	2.71779e-05	2.71779e-05	-1	P02753,P02747,O95445,P00734,P05090,P01023,P03952,P02656,P00747,P02647,P02671,P02675,P02679,P08572
GO:1903034	regulation of response to wounding	6.59758e-05	6.59758e-05	-1	P00734,P01023,P03952,P00747,P02671,P02675,P02679
GO:0009611	response to wounding	7.01949e-05	7.01949e-05	-1	P05546,P00734,P05090,P01023,P03952,P00747,P02647,P02671,P02675,P02679,P02538
GO:0006956	complement activation	8.35442e-05	8.35442e-05	-1	P02747,P01031,P00734,P07357,P01023,P15169,P02745
GO:0001523	retinoid metabolic process	0.000103857	0.000103857	-1	P02753,P02766,O95445,P04114,P02656,P02647
GO:0030198	extracellular matrix organization	0.000143588	0.000143588	-1	P02766,P01023,P03952,P00747,P51884,P02671,P02675,P02679,P08572
GO:0016101	diterpenoid metabolic process	0.000144001	0.000144001	-1	P02753,P02766,O95445,P04114,P02656,P02647
GO:0043062	extracellular structure organization	0.00014654	0.00014654	-1	P02766,P01023,P03952,P00747,P51884,P02671,P02675,P02679,P08572
GO:0002697	regulation of immune effector process	0.000149545	0.000149545	-1	P02753,P02747,P01031,P00734,P07357,P01023,P15169,P02745,P02647
GO:0045229	external encapsulating structure organization	0.000152603	0.000152603	-1	P02766,P01023,P03952,P00747,P51884,P02671,P02675,P02679,P08572
GO:0031638	zymogen activation	0.000169812	0.000169812	-1	P03952,P02671,P02675,P00738,P02679
GO:0002252	immune effector process	0.000172059	0.000172059	-1	P02753,P02766,P02747,P01031,P00734,P07357,P01023,P36871,P15169,P02745,P08236,P02647,P00738
GO:0006721	terpenoid metabolic process	0.000238885	0.000238885	-1	P02753,P02766,O95445,P04114,P02656,P02647
GO:0031639	plasminogen activation	0.000240956	0.000240956	-1	P03952,P02671,P02675,P02679
GO:0002576	platelet degranulation	0.000289007	0.000289007	-1	P01023,P00747,P02647,P02671,P02675,P02679
GO:0034114	regulation of heterotypic cell-cell adhesion	0.000338081	0.000338081	-1	P02647,P02671,P02675,P02679
GO:0033344	cholesterol efflux	0.000353488	0.000353488	-1	O95445,P27169,P04114,P02656,P02647
GO:0007596	blood coagulation	0.000545205	0.000545205	-1	P05546,P00734,P01023,P03952,P00747,P02671,P02675,P02679
GO:0007599	hemostasis	0.000594287	0.000594287	-1	P05546,P00734,P01023,P03952,P00747,P02671,P02675,P02679
GO:0006720	isoprenoid metabolic process	0.00060859	0.00060859	-1	P02753,P02766,O95445,P04114,P02656,P02647
GO:0050817	coagulation	0.000633546	0.000633546	-1	P05546,P00734,P01023,P03952,P00747,P02671,P02675,P02679
GO:0034377	plasma lipoprotein particle assembly	0.000706698	0.000706698	-1	O95445,P04114,P02656,P02647
GO:0019835	cytolysis	0.00080655	0.00080655	-1	P01031,P00734,P07357,P02538
GO:0034369	plasma lipoprotein particle remodeling	0.000916542	0.000916542	-1	O95445,P04114,P02656,P02647
GO:0034368	protein-lipid complex remodeling	0.000916542	0.000916542	-1	O95445,P04114,P02656,P02647
GO:0034371	chylomicron remodeling	0.00109976	0.00109976	-1	P04114,P02656,P02647
GO:0065005	protein-lipid complex assembly	0.00116957	0.00116957	-1	O95445,P04114,P02656,P02647
GO:0034367	protein-containing complex remodeling	0.00116957	0.00116957	-1	O95445,P04114,P02656,P02647
GO:0002376	immune system process	0.00117004	0.00117004	-1	P02753,P02766,P02747,P01031,P02760,P00734,P04114,P07357,P05090,P01023,P36871,P15169,P02745,P08236,P02647,P02671,P02675,P00738,P02538,Q9BRX8
GO:0042060	wound healing	0.00153954	0.00153954	-1	P05546,P00734,P01023,P03952,P00747,P02671,P02675,P02679,P02538
GO:0034378	chylomicron assembly	0.00215453	0.00215453	-1	P04114,P02656,P02647
GO:1900026	positive regulation of substrate adhesion-dependent cell spreading	0.00247635	0.00247635	-1	P02647,P02671,P02675,P02679
GO:0032102	negative regulation of response to external stimulus	0.00298153	0.00298153	-1	P01031,P00734,P01023,P03952,P00747,P02647,P02671,P02675,P02679
GO:0045055	regulated exocytosis	0.00318489	0.00318489	-1	P02766,P01023,P36871,P00747,P08236,P02647,P02671,P02675,P00738,P02679
GO:0051346	negative regulation of hydrolase activity	0.00391445	0.00391445	-1	P05546,P01031,P02760,P19827,P19823,P01023,P02656,P02647
GO:0034370	triglyceride-rich lipoprotein particle remodeling	0.00473417	0.00473417	-1	P04114,P02656,P02647
GO:0051917	regulation of fibrinolysis	0.00473417	0.00473417	-1	P00734,P03952,P00747
GO:0030301	cholesterol transport	0.00525706	0.00525706	-1	O95445,P27169,P04114,P02656,P02647
GO:0071827	plasma lipoprotein particle organization	0.0059081	0.0059081	-1	O95445,P04114,P02656,P02647
GO:0034116	positive regulation of heterotypic cell-cell adhesion	0.00726406	0.00726406	-1	P02671,P02675,P02679
GO:0006508	proteolysis	0.00746326	0.00746326	-1	P05546,P01031,P02760,P19827,P00734,P19823,P01023,P03952,P15169,P00747,P02671,P02675,P00738,P02679
GO:0009605	response to external stimulus	0.00746417	0.00746417	-1	P02747,P05546,P01031,P00734,P27169,P04114,P07357,P01023,P03952,P02745,P00747,P02647,P02671,P02675,P00738,P02679,P02538,Q13509
GO:0010810	regulation of cell-substrate adhesion	0.00781785	0.00781785	-1	P05090,P00747,P02647,P02671,P02675,P02679
GO:0071825	protein-lipid complex subunit organization	0.0079717	0.0079717	-1	O95445,P04114,P02656,P02647
GO:0015918	sterol transport	0.00890091	0.00890091	-1	O95445,P27169,P04114,P02656,P02647
GO:0045861	negative regulation of proteolysis	0.00891004	0.00891004	-1	P05546,P01031,P02760,P19827,P00734,P19823,P01023
GO:1900024	regulation of substrate adhesion-dependent cell spreading	0.00918322	0.00918322	-1	P02647,P02671,P02675,P02679
GO:0016485	protein processing	0.0100619	0.0100619	-1	P03952,P15169,P02671,P02675,P00738,P02679
GO:0050878	regulation of body fluid levels	0.010203	0.010203	-1	P05546,P00734,P01023,P03952,P00747,P02671,P02675,P02679
GO:0034113	heterotypic cell-cell adhesion	0.0105259	0.0105259	-1	P02647,P02671,P02675,P02679
GO:0034375	high-density lipoprotein particle remodeling	0.0105568	0.0105568	-1	O95445,P02656,P02647
GO:0007597	blood coagulation, intrinsic pathway	0.0105568	0.0105568	-1	P00734,P01023,P03952
GO:0034384	high-density lipoprotein particle clearance	0.0105568	0.0105568	-1	O95445,P02656,P02647
GO:0006887	exocytosis	0.0108622	0.0108622	-1	P02766,P01023,P36871,P00747,P08236,P02647,P02671,P02675,P00738,P02679
GO:0050896	response to stimulus	0.0118066	0.0118066	-1	P02753,P02766,P02747,P05546,P01031,P02760,O95445,P00734,P27169,P04114,P07357,P05090,P01023,P36871,P03952,P15169,P02656,P02745,P00747,P35858,P51884,P08236,P02647,P02671,P02675,P00738,P02679,P02538,Q9BRX8,P08572,Q13509
GO:0042157	lipoprotein metabolic process	0.0119762	0.0119762	-1	O95445,P04114,P05090,P02656,P02647
GO:0006955	immune response	0.012357	0.012357	-1	P02766,P02747,P01031,P02760,P00734,P07357,P01023,P36871,P15169,P02745,P08236,P02647,P02671,P02675,P00738,P02538
GO:0051239	regulation of multicellular organismal process	0.0131531	0.0131531	-1	P02753,P02747,P01031,O95445,P00734,P05090,P01023,P03952,P02656,P00747,P51884,P02647,P02671,P02675,P02679,Q9BRX8,P08572
GO:0010951	negative regulation of endopeptidase activity	0.0157656	0.0157656	-1	P05546,P01031,P02760,P19827,P19823,P01023
GO:0043691	reverse cholesterol transport	0.0198181	0.0198181	-1	O95445,P02656,P02647
GO:0034381	plasma lipoprotein particle clearance	0.0206599	0.0206599	-1	O95445,P04114,P02656,P02647
GO:0010466	negative regulation of peptidase activity	0.021003	0.021003	-1	P05546,P01031,P02760,P19827,P19823,P01023
GO:0006869	lipid transport	0.0238745	0.0238745	-1	P02753,O95445,P27169,P04114,P05090,P02656,P02647
GO:0015850	organic hydroxy compound transport	0.0305017	0.0305017	-1	P02753,O95445,P27169,P04114,P02656,P02647
GO:0010770	positive regulation of cell morphogenesis involved in differentiation	0.0332176	0.0332176	-1	P02647,P02671,P02675,P02679
GO:0051919	positive regulation of fibrinolysis	0.0433747	0.0433747	-1	P03952,P00747
GO:0010903	negative regulation of very-low-density lipoprotein particle remodeling	0.0433747	0.0433747	-1	P02656,P02647
GO:0051604	protein maturation	0.0448551	0.0448551	-1	P03952,P15169,P02671,P02675,P00738,P02679
GO:0043086	negative regulation of catalytic activity	0.0453918	0.0453918	-1	P05546,P01031,P02760,P19827,P19823,P01023,P02656,P02647,P00738
GO:0010876	lipid localization	0.0498008	0.0498008	-1	P02753,O95445,P27169,P04114,P05090,P02656,P02647
